# Supplementary material for: Screening and identification of NOTCH1, CDKN2A, and NOS3 as differentially expressed autophagy-related genes in erectile dysfunction
Source: PeerJ. 2021 Aug 13;9:e11986. doi: 10.7717/peerj.11986 (PMC8366525; doi:10.7717/peerj.11986)
Supplement: Supplemental Information 1 [file peerj-09-11986-s001.csv]

Gene Symbol	Description	Relevance score
BECN1	Beclin 1	56.6
ATG5	Autophagy Related 5	48.3
VMA21	Vacuolar ATPase Assembly Factor VMA21	45.58
ATG14	Autophagy Related 14	40.84
ATG16L1	Autophagy Related 16 Like 1	38.36
ULK1	Unc-51 Like Autophagy Activating Kinase 1	36.84
ATG7	Autophagy Related 7	36.19
ATG12	Autophagy Related 12	35.99
ATG3	Autophagy Related 3	34.99
EPG5	Ectopic P-Granules Autophagy Protein 5 Homolog	33.88
SQSTM1	Sequestosome 1	31.37
LAMP2	Lysosomal Associated Membrane Protein 2	30.55
ATG4B	Autophagy Related 4B Cysteine Peptidase	30.38
ATG13	Autophagy Related 13	29.5
MTOR	Mechanistic Target Of Rapamycin Kinase	29.48
AMBRA1	Autophagy And Beclin 1 Regulator 1	27.87
ATG4A	Autophagy Related 4A Cysteine Peptidase	27.62
ATG4C	Autophagy Related 4C Cysteine Peptidase	26.89
ATG10	Autophagy Related 10	26.86
ATG4D	Autophagy Related 4D Cysteine Peptidase	26.82
ATG9A	Autophagy Related 9A	26.75
ATG9B	Autophagy Related 9B	25.63
PIK3C3	Phosphatidylinositol 3-Kinase Catalytic Subunit Type 3	24.84
ATG2B	Autophagy Related 2B	23.85
MAP1LC3A	Microtubule Associated Protein 1 Light Chain 3 Alpha	23.07
MAP1LC3B	Microtubule Associated Protein 1 Light Chain 3 Beta	22.96
ULK2	Unc-51 Like Autophagy Activating Kinase 2	22.88
HMGB1	High Mobility Group Box 1	22.21
ATG16L2	Autophagy Related 16 Like 2	22.19
DRAM1	DNA Damage Regulated Autophagy Modulator 1	21.13
ATG2A	Autophagy Related 2A	21.01
GABARAP	GABA Type A Receptor-Associated Protein	18.65
DRAM2	DNA Damage Regulated Autophagy Modulator 2	18.64
PIK3R4	Phosphoinositide-3-Kinase Regulatory Subunit 4	18.64
RB1CC1	RB1 Inducible Coiled-Coil 1	18.26
WIPI1	WD Repeat Domain, Phosphoinositide Interacting 1	18.02
GABARAPL1	GABA Type A Receptor Associated Protein Like 1	17.87
TP53	Tumor Protein P53	17.86
ATG101	Autophagy Related 101	17.29
BCL2	BCL2 Apoptosis Regulator	16.87
UVRAG	UV Radiation Resistance Associated	16.72
MAP1LC3C	Microtubule Associated Protein 1 Light Chain 3 Gamma	16.52
TFEB	Transcription Factor EB	16.03
GABARAPL2	GABA Type A Receptor Associated Protein Like 2	15.7
RUBCNL	Rubicon Like Autophagy Enhancer	15.7
WIPI2	WD Repeat Domain, Phosphoinositide Interacting 2	15.69
C9orf72	C9orf72-SMCR8 Complex Subunit	15.45
RUBCN	Rubicon Autophagy Regulator	15.39
AKT1	AKT Serine/Threonine Kinase 1	14.99
SH3GLB1	SH3 Domain Containing GRB2 Like, Endophilin B1	14.82
HTT	Huntingtin	14.8
SIRT1	Sirtuin 1	14.73
APP	Amyloid Beta Precursor Protein	14.51
PRKN	Parkin RBR E3 Ubiquitin Protein Ligase	14.12
LRRK2	Leucine Rich Repeat Kinase 2	13.94
NBR1	NBR1 Autophagy Cargo Receptor	13.54
TP53INP2	Tumor Protein P53 Inducible Nuclear Protein 2	13.49
PRKAA1	Protein Kinase AMP-Activated Catalytic Subunit Alpha 1	13.36
PINK1	PTEN Induced Kinase 1	13.2
GSK3B	Glycogen Synthase Kinase 3 Beta	12.94
SNCA	Synuclein Alpha	12.94
CASP3	Caspase 3	12.85
SOGA1	Suppressor Of Glucose, Autophagy Associated 1	12.71
MAPK8	Mitogen-Activated Protein Kinase 8	12.7
HDAC6	Histone Deacetylase 6	12.65
NRBF2	Nuclear Receptor Binding Factor 2	12.59
PRKAA2	Protein Kinase AMP-Activated Catalytic Subunit Alpha 2	12.45
PSEN1	Presenilin 1	12.13
IRGM	Immunity Related GTPase M	11.97
MAPK14	Mitogen-Activated Protein Kinase 14	11.94
WDR45	WD Repeat Domain 45	11.71
STX17	Syntaxin 17	11.66
OPTN	Optineurin	11.41
KEAP1	Kelch Like ECH Associated Protein 1	11.3
CALCOCO2	Calcium Binding And Coiled-Coil Domain 2	11.2
ITPR1	Inositol 1,4,5-Trisphosphate Receptor Type 1	11.14
FOXO3	Forkhead Box O3	11.1
DAPK1	Death Associated Protein Kinase 1	11.08
TECPR2	Tectonin Beta-Propeller Repeat Containing 2	11.06
VCP	Valosin Containing Protein	11
UBQLN1	Ubiquilin 1	10.97
IL1B	Interleukin 1 Beta	10.92
MTMR14	Myotubularin Related Protein 14	10.88
MAPK1	Mitogen-Activated Protein Kinase 1	10.85
VMP1	Vacuole Membrane Protein 1	10.82
CTSD	Cathepsin D	10.75
PIK3CA	Phosphatidylinositol-4,5-Bisphosphate 3-Kinase Catalytic Subunit Alpha	10.7
ELAPOR1	Endosome-Lysosome Associated Apoptosis And Autophagy Regulator 1	10.62
SNAP29	Synaptosome Associated Protein 29	10.6
RAB7A	RAB7A, Member RAS Oncogene Family	10.51
BNIP3	BCL2 Interacting Protein 3	10.46
WDFY3	WD Repeat And FYVE Domain Containing 3	10.44
KRAS	KRAS Proto-Oncogene, GTPase	10.43
CASP8	Caspase 8	10.37
ATXN3	Ataxin 3	10.37
TP53INP1	Tumor Protein P53 Inducible Nuclear Protein 1	10.32
MIR29A	MicroRNA 29a	10.23
CTSB	Cathepsin B	10.23
RPTOR	Regulatory Associated Protein Of MTOR Complex 1	10.13
NFE2L2	Nuclear Factor, Erythroid 2 Like 2	10.11
ULK3	Unc-51 Like Kinase 3	10.08
GAA	Glucosidase Alpha, Acid	10.06
TNF	Tumor Necrosis Factor	9.95
CISD2	CDGSH Iron Sulfur Domain 2	9.87
XBP1	X-Box Binding Protein 1	9.82
MAPT	Microtubule Associated Protein Tau	9.76
USP10	Ubiquitin Specific Peptidase 10	9.69
TBK1	TANK Binding Kinase 1	9.69
HSPA8	Heat Shock Protein Family A (Hsp70) Member 8	9.65
PIK3R1	Phosphoinositide-3-Kinase Regulatory Subunit 1	9.64
RPS6KB1	Ribosomal Protein S6 Kinase B1	9.62
LAMP1	Lysosomal Associated Membrane Protein 1	9.6
BAD	BCL2 Associated Agonist Of Cell Death	9.56
GSK3A	Glycogen Synthase Kinase 3 Alpha	9.5
EI24	EI24 Autophagy Associated Transmembrane Protein	9.41
RAB5A	RAB5A, Member RAS Oncogene Family	9.4
BECN2	Beclin 2	9.33
CYCS	Cytochrome C, Somatic	9.29
HIF1A	Hypoxia Inducible Factor 1 Subunit Alpha	9.17
TBC1D5	TBC1 Domain Family Member 5	9.13
EIF2AK3	Eukaryotic Translation Initiation Factor 2 Alpha Kinase 3	9.13
MIR34A	MicroRNA 34a	9.1
TECPR1	Tectonin Beta-Propeller Repeat Containing 1	9.1
SMCR8	SMCR8-C9orf72 Complex Subunit	9.01
ERN1	Endoplasmic Reticulum To Nucleus Signaling 1	9
DEPP1	DEPP1 Autophagy Regulator	8.91
TMEM59	Transmembrane Protein 59	8.84
MIR132	MicroRNA 132	8.84
DNM1L	Dynamin 1 Like	8.8
WDR41	WD Repeat Domain 41	8.8
MCOLN1	Mucolipin 1	8.79
STK11	Serine/Threonine Kinase 11	8.74
HRAS	HRas Proto-Oncogene, GTPase	8.73
SIRT2	Sirtuin 2	8.64
DAP	Death Associated Protein	8.63
PIK3CB	Phosphatidylinositol-4,5-Bisphosphate 3-Kinase Catalytic Subunit Beta	8.57
IL6	Interleukin 6	8.55
DAPK3	Death Associated Protein Kinase 3	8.52
WDR45B	WD Repeat Domain 45B	8.51
RAB33B	RAB33B, Member RAS Oncogene Family	8.36
SOD1	Superoxide Dismutase 1	8.35
RAB8A	RAB8A, Member RAS Oncogene Family	8.31
PLAU	Plasminogen Activator, Urokinase	8.19
HSPA5	Heat Shock Protein Family A (Hsp70) Member 5	8.16
PICALM	Phosphatidylinositol Binding Clathrin Assembly Protein	8.14
RAF1	Raf-1 Proto-Oncogene, Serine/Threonine Kinase	8.14
STING1	Stimulator Of Interferon Response CGAMP Interactor 1	8.09
TRIM5	Tripartite Motif Containing 5	8.08
INS	Insulin	8.07
MAPK3	Mitogen-Activated Protein Kinase 3	8.06
EIF2S1	Eukaryotic Translation Initiation Factor 2 Subunit Alpha	8.04
RAB39B	RAB39B, Member RAS Oncogene Family	8
CASP1	Caspase 1	7.96
GNE	Glucosamine (UDP-N-Acetyl)-2-Epimerase/N-Acetylmannosamine Kinase	7.9
MAP3K5	Mitogen-Activated Protein Kinase Kinase Kinase 5	7.82
NOS3	Nitric Oxide Synthase 3	7.74
MIR107	MicroRNA 107	7.72
MAPK9	Mitogen-Activated Protein Kinase 9	7.7
DAPK2	Death Associated Protein Kinase 2	7.69
MIR29B1	MicroRNA 29b-1	7.65
MIR29C	MicroRNA 29c	7.63
JUN	Jun Proto-Oncogene, AP-1 Transcription Factor Subunit	7.62
MIR146A	MicroRNA 146a	7.6
VDAC1	Voltage Dependent Anion Channel 1	7.6
MIR106B	MicroRNA 106b	7.59
IGF1	Insulin Like Growth Factor 1	7.58
USP13	Ubiquitin Specific Peptidase 13	7.57
ATP12A	ATPase H+/K+ Transporting Non-Gastric Alpha2 Subunit	7.56
ATP4A	ATPase H+/K+ Transporting Subunit Alpha	7.56
SRPK3	SRSF Protein Kinase 3	7.56
CCDC115	Coiled-Coil Domain Containing 115	7.56
TMEM199	Transmembrane Protein 199	7.56
PIK3R2	Phosphoinositide-3-Kinase Regulatory Subunit 2	7.55
FAS	Fas Cell Surface Death Receptor	7.48
FLCN	Folliculin	7.48
CASP7	Caspase 7	7.46
CASP9	Caspase 9	7.45
CASP2	Caspase 2	7.43
TARDBP	TAR DNA Binding Protein	7.39
NFKB1	Nuclear Factor Kappa B Subunit 1	7.38
VPS13A	Vacuolar Protein Sorting 13 Homolog A	7.36
MIR22	MicroRNA 22	7.34
VAMP8	Vesicle Associated Membrane Protein 8	7.33
ZKSCAN3	Zinc Finger With KRAB And SCAN Domains 3	7.25
PDPK1	3-Phosphoinositide Dependent Protein Kinase 1	7.24
BCL2L1	BCL2 Like 1	7.23
RNASEL	Ribonuclease L	7.23
MCL1	MCL1 Apoptosis Regulator, BCL2 Family Member	7.23
MAP2K1	Mitogen-Activated Protein Kinase Kinase 1	7.23
NOD2	Nucleotide Binding Oligomerization Domain Containing 2	7.21
TRAF6	TNF Receptor Associated Factor 6	7.21
MAPK15	Mitogen-Activated Protein Kinase 15	7.18
KAT5	Lysine Acetyltransferase 5	7.17
NUPR1	Nuclear Protein 1, Transcriptional Regulator	7.16
EIF2AK4	Eukaryotic Translation Initiation Factor 2 Alpha Kinase 4	7.15
TRAF2	TNF Receptor Associated Factor 2	7.13
PTEN	Phosphatase And Tensin Homolog	7.11
TMEM208	Transmembrane Protein 208	7.1
PRKCD	Protein Kinase C Delta	7.06
GAPDH	Glyceraldehyde-3-Phosphate Dehydrogenase	7.05
DDIT3	DNA Damage Inducible Transcript 3	6.97
IFNG	Interferon Gamma	6.97
CLTC	Clathrin Heavy Chain	6.93
RPS27A	Ribosomal Protein S27a	6.91
TRIM21	Tripartite Motif Containing 21	6.87
TUFM	Tu Translation Elongation Factor, Mitochondrial	6.84
MEFV	MEFV Innate Immuity Regulator, Pyrin	6.83
PARK7	Parkinsonism Associated Deglycase	6.81
TNFRSF1A	TNF Receptor Superfamily Member 1A	6.8
FOXO1	Forkhead Box O1	6.77
UCHL1	Ubiquitin C-Terminal Hydrolase L1	6.75
CDKN2A	Cyclin Dependent Kinase Inhibitor 2A	6.74
HSPA4	Heat Shock Protein Family A (Hsp70) Member 4	6.73
SBF2	SET Binding Factor 2	6.73
STUB1	STIP1 Homology And U-Box Containing Protein 1	6.73
CASP6	Caspase 6	6.72
ATP13A2	ATPase Cation Transporting 13A2	6.72
SUPT20H	SPT20 Homolog, SAGA Complex Component	6.71
MAPK10	Mitogen-Activated Protein Kinase 10	6.69
PHF23	PHD Finger Protein 23	6.69
BRAF	B-Raf Proto-Oncogene, Serine/Threonine Kinase	6.69
USP36	Ubiquitin Specific Peptidase 36	6.67
CAV1	Caveolin 1	6.66
FIG4	FIG4 Phosphoinositide 5-Phosphatase	6.65
VAC14	VAC14 Component Of PIKFYVE Complex	6.65
PPARG	Peroxisome Proliferator Activated Receptor Gamma	6.65
LGALS8	Galectin 8	6.65
MFN2	Mitofusin 2	6.65
SLC2A3	Solute Carrier Family 2 Member 3	6.61
UBQLN2	Ubiquilin 2	6.6
RELA	RELA Proto-Oncogene, NF-KB Subunit	6.59
INSR	Insulin Receptor	6.5
IFI16	Interferon Gamma Inducible Protein 16	6.49
STAT3	Signal Transducer And Activator Of Transcription 3	6.47
HDAC10	Histone Deacetylase 10	6.47
PRNP	Prion Protein	6.47
CTNNB1	Catenin Beta 1	6.44
ABL1	ABL Proto-Oncogene 1, Non-Receptor Tyrosine Kinase	6.4
TUBA1B	Tubulin Alpha 1b	6.36
FOXK1	Forkhead Box K1	6.34
IRS1	Insulin Receptor Substrate 1	6.34
CDK5	Cyclin Dependent Kinase 5	6.33
TMEM74	Transmembrane Protein 74	6.33
BOK	BCL2 Family Apoptosis Regulator BOK	6.33
IL10	Interleukin 10	6.28
HFE	Homeostatic Iron Regulator	6.28
TTR	Transthyretin	6.28
ATF4	Activating Transcription Factor 4	6.28
NPC1	NPC Intracellular Cholesterol Transporter 1	6.26
UBC	Ubiquitin C	6.26
BAX	BCL2 Associated X, Apoptosis Regulator	6.25
ACBD5	Acyl-CoA Binding Domain Containing 5	6.23
TSC2	TSC Complex Subunit 2	6.22
AR	Androgen Receptor	6.2
HMOX1	Heme Oxygenase 1	6.19
TUBB	Tubulin Beta Class I	6.18
IL10RA	Interleukin 10 Receptor Subunit Alpha	6.18
MPO	Myeloperoxidase	6.17
A2M	Alpha-2-Macroglobulin	6.17
UNC5C	Unc-5 Netrin Receptor C	6.17
MIR328	MicroRNA 328	6.17
MIR298	MicroRNA 298	6.17
SCA18	Spinocerebellar Ataxia 18 (Sensory With Neurogenic Muscular Atrophy)	6.17
SCA25	Spinocerebellar Ataxia 25	6.17
SCA30	Spinocerebellar Ataxia 30	6.17
AD10	Alzheimer Disease-10	6.17
AD11	Alzheimer Disease-11	6.17
AD12	Alzheimer Disease 12	6.17
AD13	Alzheimer Disease-13	6.17
AD14	Alzheimer Disease 14	6.17
AD15	Alzheimer Disease-15	6.17
AD16	Alzheimer Disease 16	6.17
AD17	Alzheimer Disease 17	6.17
AD5	Alzheimer Disease 5	6.17
AD6	Alzheimer Disease 6	6.17
AD7	Alzheimer Disease 7	6.17
AD8	Alzheimer Disease 8	6.17
ATN1	Atrophin 1	6.17
PARP1	Poly(ADP-Ribose) Polymerase 1	6.15
NDRG2	NDRG Family Member 2	6.13
BNIP3L	BCL2 Interacting Protein 3 Like	6.13
HDAC1	Histone Deacetylase 1	6.12
APAF1	Apoptotic Peptidase Activating Factor 1	6.11
EGFR	Epidermal Growth Factor Receptor	6.1
SOD2	Superoxide Dismutase 2	6.08
PLEKHM2	Pleckstrin Homology And RUN Domain Containing M2	6.06
AGER	Advanced Glycosylation End-Product Specific Receptor	6.05
GFAP	Glial Fibrillary Acidic Protein	6.01
MLST8	MTOR Associated Protein, LST8 Homolog	5.96
TBC1D17	TBC1 Domain Family Member 17	5.96
CLU	Clusterin	5.91
RAB1A	RAB1A, Member RAS Oncogene Family	5.9
NQO1	NAD(P)H Quinone Dehydrogenase 1	5.9
ATXN7	Ataxin 7	5.88
ELAPOR2	Endosome-Lysosome Associated Apoptosis And Autophagy Regulator Family Member 2	5.86
CFLAR	CASP8 And FADD Like Apoptosis Regulator	5.84
LGALS3	Galectin 3	5.8
ITPR3	Inositol 1,4,5-Trisphosphate Receptor Type 3	5.78
TGM2	Transglutaminase 2	5.76
CXCR4	C-X-C Motif Chemokine Receptor 4	5.76
PPARGC1A	PPARG Coactivator 1 Alpha	5.73
BAG3	BAG Cochaperone 3	5.71
SH3BP4	SH3 Domain Binding Protein 4	5.7
OLR1	Oxidized Low Density Lipoprotein Receptor 1	5.69
NGF	Nerve Growth Factor	5.68
RAB7B	RAB7B, Member RAS Oncogene Family	5.66
CHUK	Component Of Inhibitor Of Nuclear Factor Kappa B Kinase Complex	5.64
NOTCH1	Notch Receptor 1	5.63
TRIM16	Tripartite Motif Containing 16	5.6
S100A8	S100 Calcium Binding Protein A8	5.6
IRS2	Insulin Receptor Substrate 2	5.58
BCL2L11	BCL2 Like 11	5.57
EVA1A	Eva-1 Homolog A, Regulator Of Programmed Cell Death	5.56
PIM2	Pim-2 Proto-Oncogene, Serine/Threonine Kinase	5.55
REST	RE1 Silencing Transcription Factor	5.53
CSNK2A2	Casein Kinase 2 Alpha 2	5.53
GSN	Gelsolin	5.51
TP73	Tumor Protein P73	5.5
NGFR	Nerve Growth Factor Receptor	5.5
NTF3	Neurotrophin 3	5.48
DRD2	Dopamine Receptor D2	5.48
TSPO	Translocator Protein	5.48
HCRT	Hypocretin Neuropeptide Precursor	5.46
CREB1	CAMP Responsive Element Binding Protein 1	5.46
DNAJB1	DnaJ Heat Shock Protein Family (Hsp40) Member B1	5.46
RIPK1	Receptor Interacting Serine/Threonine Kinase 1	5.46
EIF2AK2	Eukaryotic Translation Initiation Factor 2 Alpha Kinase 2	5.45
PRKCA	Protein Kinase C Alpha	5.43
PPARA	Peroxisome Proliferator Activated Receptor Alpha	5.43
TPCN2	Two Pore Segment Channel 2	5.43
SLC1A3	Solute Carrier Family 1 Member 3	5.43
TGFB1	Transforming Growth Factor Beta 1	5.43
USP14	Ubiquitin Specific Peptidase 14	5.42
HSP90AA1	Heat Shock Protein 90 Alpha Family Class A Member 1	5.42
MIR93	MicroRNA 93	5.41
TXN	Thioredoxin	5.41
NDUFS4	NADH:Ubiquinone Oxidoreductase Subunit S4	5.37
ESR2	Estrogen Receptor 2	5.35
CALB1	Calbindin 1	5.35
NLRX1	NLR Family Member X1	5.34
TOLLIP	Toll Interacting Protein	5.33
UBQLN4	Ubiquilin 4	5.33
CDK1	Cyclin Dependent Kinase 1	5.31
CLEC16A	C-Type Lectin Domain Containing 16A	5.31
SP1	Sp1 Transcription Factor	5.3
CSNK2A1	Casein Kinase 2 Alpha 1	5.3
ACER2	Alkaline Ceramidase 2	5.24
CACNA1C	Calcium Voltage-Gated Channel Subunit Alpha1 C	5.23
CCT3	Chaperonin Containing TCP1 Subunit 3	5.22
CAMKK2	Calcium/Calmodulin Dependent Protein Kinase Kinase 2	5.2
TIGAR	TP53 Induced Glycolysis Regulatory Phosphatase	5.19
DIRAS3	DIRAS Family GTPase 3	5.18
TLR2	Toll Like Receptor 2	5.18
MAP1B	Microtubule Associated Protein 1B	5.18
TSC1	TSC Complex Subunit 1	5.15
MAP2K2	Mitogen-Activated Protein Kinase Kinase 2	5.15
IL1A	Interleukin 1 Alpha	5.15
WASHC1	WASH Complex Subunit 1	5.14
DCN	Decorin	5.13
BSN	Bassoon Presynaptic Cytomatrix Protein	5.13
NTRK2	Neurotrophic Receptor Tyrosine Kinase 2	5.12
RNF166	Ring Finger Protein 166	5.12
RAB12	RAB12, Member RAS Oncogene Family	5.12
MIR210	MicroRNA 210	5.11
CSNK1A1	Casein Kinase 1 Alpha 1	5.11
MEG3	Maternally Expressed 3	5.1
FYCO1	FYVE And Coiled-Coil Domain Autophagy Adaptor 1	5.1
DRD3	Dopamine Receptor D3	5.09
MTMR3	Myotubularin Related Protein 3	5.09
FUS	FUS RNA Binding Protein	5.06
SRC	SRC Proto-Oncogene, Non-Receptor Tyrosine Kinase	5.05
NOS2	Nitric Oxide Synthase 2	5.05
ATXN1	Ataxin 1	5.04
TRIM13	Tripartite Motif Containing 13	5.04
ALB	Albumin	5.03
TRIM23	Tripartite Motif Containing 23	5.02
BIRC5	Baculoviral IAP Repeat Containing 5	5.02
LEP	Leptin	5.01
RETREG1	Reticulophagy Regulator 1	5.01
MT3	Metallothionein 3	5.01
