# Supplementary material for: Screening and identification of NOTCH1, CDKN2A, and NOS3 as differentially expressed autophagy-related genes in erectile dysfunction
Source: PeerJ. 2021 Aug 13;9:e11986. doi: 10.7717/peerj.11986 (PMC8366525; doi:10.7717/peerj.11986)
Supplement: Supplemental Information 2 [file peerj-09-11986-s002.csv]

gene symbol	logFC	AveExpr	t	P.Value	adj.P.Val	B
DOK2	-0.814901763	3.857284967	-13.96591715	4.76E-09	5.74E-05	10.8179299
MEP1B	0.7914247	2.394039583	13.20479316	9.25E-09	5.74E-05	10.26027014
PTPN3	1.128710363	2.496071325	12.3298311	2.07E-08	6.29E-05	9.567139464
FGF1	1.088661488	2.827984725	12.30514953	2.12E-08	6.29E-05	9.546725229
GAGE3	0.9093674	1.933844392	12.12122963	2.53E-08	6.29E-05	9.393049789
PTGER2	1.336059263	1.592334975	11.73495291	3.70E-08	7.65E-05	9.061153622
ITFG2	-0.908522525	2.505706658	-11.36481526	5.36E-08	9.51E-05	8.731056744
CNN1	1.753239325	2.660412858	10.96414934	8.11E-08	0.000118911	8.359785079
EGOT	0.832287063	2.556343333	10.87405085	8.92E-08	0.000118911	8.274228663
SORT1	1.449341963	2.618048925	10.80672862	9.58E-08	0.000118911	8.20979335
TMEM40	0.769674475	2.513437033	10.49977303	1.33E-07	0.000150342	7.910400294
BMPR1A	1.37449615	1.881239483	10.01781438	2.27E-07	0.000235064	7.42112267
ADAMTS12	0.968395488	2.696908933	9.804968782	2.90E-07	0.000257892	7.197271059
SAG	1.126115338	2.873288267	9.763888739	3.04E-07	0.000257892	7.153502036
DNAH9	0.7126631	2.583140692	9.741138	3.12E-07	0.000257892	7.129182598
HAVCR1	0.594574638	1.581660733	9.51712884	4.05E-07	0.000313845	6.886666342
HS3ST3A1	1.040147925	1.6923255	9.363206226	4.85E-07	0.00035436	6.716753384
PHYHIP	-0.7213184	3.248385908	-9.21566932	5.79E-07	0.000382892	6.551333969
RPS8	0.624288188	1.794905025	9.160133181	6.19E-07	0.000382892	6.488409284
TMEM212	-0.915883125	2.863325175	-9.148226837	6.28E-07	0.000382892	6.47487173
MB	0.700901988	2.729600833	9.088350791	6.76E-07	0.000382892	6.406538634
LECT1	0.6468112	2.419810808	9.084712544	6.79E-07	0.000382892	6.402372824
AKAP4	-0.56285775	1.84196775	-8.926706892	8.24E-07	0.000444517	6.219929803
LIN7A	1.459305238	2.430387267	8.82074782	9.39E-07	0.000482471	6.09589468
GLB1L	0.889871675	3.727128492	8.793481168	9.72E-07	0.000482471	6.063754753
VIP	-0.524627838	1.318338217	-8.753250468	1.02E-06	0.000482727	6.016166916
PMEL	0.6529659	2.924948875	8.723644554	1.06E-06	0.000482727	5.981019354
CCL11	0.734319213	2.607689308	8.702583061	1.09E-06	0.000482727	5.955949525
SLC6A12	0.594782375	2.733875767	8.643408735	1.17E-06	0.000502177	5.885218367
PRG3	0.586677938	2.882110125	8.594228363	1.25E-06	0.000516633	5.826100259
BAI2	-0.677124788	1.73705005	-8.56359279	1.30E-06	0.000519814	5.789120772
MSLN	-0.655880725	1.623087467	-8.521018154	1.37E-06	0.000531652	5.737533399
CPED1	1.543805938	2.721518942	8.493780558	1.42E-06	0.000533809	5.704409465
RAP1GAP2	1.5561557	2.487936617	8.444870323	1.51E-06	0.000536404	5.644692469
ZBED2	0.712225513	2.045011167	8.444126203	1.51E-06	0.000536404	5.643781581
CRYAB	2.975992413	3.885665808	8.378867823	1.65E-06	0.000567268	5.563622051
FADS2	-0.940448275	5.140662842	-8.202035105	2.07E-06	0.000694886	5.343646771
SOX3	-0.566733913	1.698931083	-8.154551696	2.20E-06	0.000720196	5.283883684
SLC9A3R2	-0.834898337	2.768695167	-8.114289915	2.33E-06	0.000740035	5.232977146
VAMP2	-0.732295037	3.812309542	-8.080710616	2.43E-06	0.000754344	5.190355872
KBTBD11	1.333914975	2.5648551	8.024745498	2.62E-06	0.000778864	5.118987968
KLK5	0.7358976	2.692802125	8.019963641	2.64E-06	0.000778864	5.112870683
CD300C	0.724244188	2.656077542	7.938537056	2.94E-06	0.000848317	5.008233966
SECISBP2L	-0.740510912	4.407144017	-7.884357767	3.16E-06	0.000849762	4.938116825
GPC4	1.603958875	2.473533633	7.883850606	3.16E-06	0.000849762	4.937458598
CYP2J2	-0.739811075	3.097216833	-7.865878831	3.24E-06	0.000849762	4.914111149
ZNF415	1.078385263	2.702089017	7.845355541	3.33E-06	0.000849762	4.887395381
GEMIN7	-0.75974865	3.16678795	-7.835825816	3.38E-06	0.000849762	4.874970796
ACSS3	0.616928088	2.275498258	7.825504861	3.42E-06	0.000849762	4.861500686
PENK	0.8148303	2.598000375	7.770913709	3.69E-06	0.000870189	4.790010845
TUBB4A	0.909944813	2.339768475	7.758673075	3.75E-06	0.000870189	4.773925184
SLC1A7	0.59594105	3.019235917	7.751475662	3.79E-06	0.000870189	4.764457329
GATA1	-0.5484595	3.183101392	-7.73734383	3.86E-06	0.000871017	4.745846896
LIMD2	-0.6620947	3.993905017	-7.700282861	4.06E-06	0.000890727	4.696910292
GUCY2D	0.7729345	2.294453483	7.69491173	4.09E-06	0.000890727	4.689802367
DNTTIP2	-1.050308275	7.180279817	-7.653630252	4.33E-06	0.000926463	4.635039241
FLCN	-0.751989825	3.08079345	-7.527219706	5.16E-06	0.001042206	4.465874125
CPLX2	-0.790542887	1.861338992	-7.526646317	5.16E-06	0.001042206	4.465101725
COBL	-0.78934795	2.194870467	-7.506964346	5.30E-06	0.001042206	4.43856058
TRHR	0.523521488	2.262196725	7.497688759	5.37E-06	0.001042206	4.426033606
RDH16	0.663907563	3.329620558	7.474715587	5.55E-06	0.001054864	4.39495556
PGAM2	0.648237113	2.03615625	7.457187235	5.69E-06	0.001054864	4.371193304
FOXF2	0.739873838	2.054413975	7.448237763	5.76E-06	0.001054864	4.359044283
BAI1	-0.648612337	3.13606125	-7.445723137	5.78E-06	0.001054864	4.355628614
OLFML2B	0.565109388	1.983668883	7.432284612	5.89E-06	0.001059362	4.337359654
TEAD3	0.898856888	2.5828226	7.385728759	6.29E-06	0.001114904	4.273871986
SERPINA6	-1.00627475	2.586476683	-7.361766281	6.50E-06	0.001137004	4.241074889
STAP2	0.6592636	4.130487333	7.323828742	6.86E-06	0.001183045	4.188983404
CCDC170	-0.583464913	1.982547033	-7.302591925	7.07E-06	0.001202528	4.159733906
RFPL2	0.815699575	3.213770933	7.292187766	7.18E-06	0.001203943	4.145380744
TMPRSS4	0.526659575	2.477887842	7.27454682	7.36E-06	0.001215767	4.121008638
LRRC75B	-0.539355888	2.947841942	-7.266577941	7.44E-06	0.001215767	4.109984516
FGF23	0.810693438	2.691340508	7.249804003	7.62E-06	0.001229019	4.086749775
ZNF506	-0.745764563	2.723852	-7.216607675	7.99E-06	0.001237044	4.040648246
ZCWPW1	-0.7278899	3.534299683	-7.196342517	8.23E-06	0.001237044	4.012427064
DUOX1	-0.564409538	1.912052325	-7.188680214	8.32E-06	0.001237044	4.001741167
NGFR	0.67084825	2.323238708	7.183000599	8.39E-06	0.001237044	3.99381488
TWIST1	1.538399538	1.758029533	7.173693238	8.50E-06	0.001237044	3.980815772
MED24	0.606068388	2.459681083	7.159286163	8.68E-06	0.001237044	3.96066951
FAIM3	0.568074025	3.089122683	7.157381824	8.70E-06	0.001237044	3.958004317
TDRD12	0.573362263	2.977844817	7.154550456	8.74E-06	0.001237044	3.954040747
SPC24	-0.77648085	3.244133925	-7.141703742	8.90E-06	0.001237044	3.936042355
ZNF197	0.6324099	3.04531955	7.131284549	9.04E-06	0.001237044	3.921427422
LOC100506469	-0.59180325	3.343868575	-7.1303146	9.05E-06	0.001237044	3.92006608
NCAM2	-0.692854913	1.7288781	-7.105025542	9.39E-06	0.001237044	3.88452436
TIMP3	2.106504088	3.428426142	7.103949204	9.40E-06	0.001237044	3.883009598
FAM204A	-0.587123475	2.34432675	-7.095406821	9.52E-06	0.001237044	3.870981693
POTEKP	0.544842188	5.11875125	7.08991499	9.59E-06	0.001237044	3.863243454
SOCS2	2.248422638	3.48319505	7.088324985	9.61E-06	0.001237044	3.861002249
MYT1	0.547763388	2.902168158	7.082995117	9.69E-06	0.001237044	3.853486806
TESPA1	-0.708778425	2.3242722	-7.079817578	9.73E-06	0.001237044	3.849004318
EPS8	1.886816988	5.608523408	7.077530763	9.77E-06	0.001237044	3.845777448
LOC1720	-0.520217188	1.095744283	-7.044329725	1.02E-05	0.001284977	3.798842594
GREM1	4.759586725	3.261115408	7.023528123	1.06E-05	0.00130213	3.7693545
TREM1	0.90315865	2.764278808	7.017019961	1.07E-05	0.00130213	3.760115652
ST6GALNAC4	-0.834503425	5.517231842	-7.014696664	1.07E-05	0.00130213	3.756816053
GTF2IRD2B	0.6160747	2.286204608	6.990212888	1.11E-05	0.001329678	3.721995717
ZNF234	-0.6689581	1.304117567	-6.987030692	1.11E-05	0.001329678	3.717463629
MAST1	0.643737013	2.454845842	6.957133378	1.16E-05	0.001367799	3.674811491
ITK	0.500971488	1.747234133	6.935245892	1.20E-05	0.001367799	3.643503326
TENM4	0.54651715	2.497139458	6.933569162	1.20E-05	0.001367799	3.64110201
GLS2	-0.574549413	2.043291567	-6.930410229	1.21E-05	0.001367799	3.636576849
KLK7	0.63112155	2.42960985	6.93026325	1.21E-05	0.001367799	3.636366267
LIPF	-0.539533363	1.895904633	-6.929417191	1.21E-05	0.001367799	3.635154023
DSC2	-0.5879624	1.338984483	-6.922998582	1.22E-05	0.001368312	3.625953941
GPR132	0.55824645	2.250609325	6.91038003	1.25E-05	0.001369251	3.607849559
AOX1	1.035720775	3.706655558	6.892710821	1.28E-05	0.00138088	3.582459456
PGAP1	-0.957940488	2.325566542	-6.867000005	1.33E-05	0.001409715	3.545431755
GDNF	-0.559090637	2.455215917	-6.856574009	1.35E-05	0.001419457	3.530388897
STAG3	-0.521231687	2.561600192	-6.84842403	1.37E-05	0.001424586	3.518618766
C8B	0.630963713	2.88591345	6.833835554	1.40E-05	0.001433678	3.497525743
CPNE1	-1.375479038	6.147890425	-6.832859277	1.40E-05	0.001433678	3.496113053
LYST	0.566897063	2.748582925	6.818610745	1.43E-05	0.001450255	3.475479155
CACNG2	0.6113052	2.767256025	6.80976461	1.45E-05	0.001450255	3.462653601
AKAP3	0.647141588	2.51506935	6.808579369	1.45E-05	0.001450255	3.460934303
CDSN	0.71670235	2.554061908	6.796720012	1.47E-05	0.001464207	3.443719801
SPAG11A	-0.588229712	3.688694817	-6.785092203	1.50E-05	0.001477906	3.426821198
RRH	0.611598788	2.3298469	6.734719532	1.62E-05	0.001568227	3.353383612
SEC14L4	-0.502047912	2.107382958	-6.71189125	1.67E-05	0.001610097	3.319978597
FAP	2.053658763	3.843067308	6.694890608	1.72E-05	0.001630115	3.295050943
BACH1	1.051192113	4.205816158	6.657661138	1.82E-05	0.001706874	3.240311976
IFNA4	0.554387188	2.266858167	6.640161534	1.86E-05	0.001739169	3.214510728
CHPF	0.9541473	4.08332135	6.622736128	1.91E-05	0.001753299	3.188773479
LINC00216	0.567532613	2.326797975	6.619830345	1.92E-05	0.001753299	3.184477242
BSPRY	0.708001363	2.929925817	6.615175148	1.94E-05	0.001753299	3.177591843
FOXD1	2.27147315	2.688787917	6.602411815	1.97E-05	0.001774475	3.15869728
SNCG	-0.686630938	3.891344983	-6.570857381	2.07E-05	0.001847881	3.111880252
MXRA8	0.964339725	4.066522525	6.54891664	2.14E-05	0.00189216	3.079239163
PNISR	-0.5207105	3.693610233	-6.545834433	2.15E-05	0.00189216	3.074648011
GJC2	0.509958225	3.772838575	6.529675689	2.20E-05	0.001919681	3.050555193
SLC25A16	-0.538183575	3.410874625	-6.527070168	2.21E-05	0.001919681	3.046666677
CETP	0.826467713	2.92994335	6.520194637	2.23E-05	0.001922497	3.036400651
FAM120C	-0.711038037	2.837347358	-6.516982415	2.25E-05	0.001922497	3.031601973
HAMP	-0.529354325	2.922401058	-6.49618233	2.32E-05	0.001950218	3.000491656
EBI3	0.858938763	2.983639358	6.494156454	2.33E-05	0.001950218	2.997458119
KLHDC3	-0.533458062	5.608092958	-6.484044144	2.36E-05	0.001967266	2.982306786
LOC100131532	0.540056263	2.854207742	6.473646063	2.40E-05	0.001985446	2.966711268
HNMT	-1.146093238	2.170032858	-6.456280164	2.46E-05	0.002025399	2.940628884
KHDRBS2	0.58329705	2.4839729	6.448303795	2.49E-05	0.002036805	2.928633737
HOXA2	-1.417707175	2.726678967	-6.427810693	2.57E-05	0.002074535	2.897771622
ETNPPL	-0.542324088	1.163832942	-6.414272781	2.63E-05	0.002104456	2.877349204
CYP2C19	0.515117625	2.4304241	6.405415638	2.66E-05	0.002106131	2.863972963
LSG1	-0.84879145	5.676532592	-6.400236336	2.69E-05	0.002109542	2.856145604
ZNF280A	0.616834613	3.033179	6.390914239	2.72E-05	0.002126573	2.842047155
HCG26	-0.69185755	3.595250192	-6.380822969	2.77E-05	0.002146393	2.826770681
LLGL2	-0.809172038	2.79752075	-6.374710317	2.79E-05	0.002153259	2.817509701
TPPP	-0.710426275	2.904033492	-6.366826436	2.83E-05	0.002166154	2.805556905
PRRG2	-0.7736543	2.631714008	-6.360486963	2.85E-05	0.002167963	2.795938799
MED31	0.642907113	2.989172408	6.342454335	2.94E-05	0.002199881	2.76854698
DSERG1	-0.632803913	2.017976925	-6.341038962	2.94E-05	0.002199881	2.766394933
HYAL3	-0.5550343	2.919104742	-6.328130884	3.00E-05	0.002230832	2.746754513
POLL	-0.51462445	4.632765442	-6.32158417	3.03E-05	0.00223297	2.736783685
NEUROD6	0.588544075	3.127066583	6.317766852	3.05E-05	0.00223297	2.73096682
AFM	0.624401188	2.043812067	6.316021132	3.06E-05	0.00223297	2.728305942
TMC6	-0.614283112	4.30011785	-6.300164422	3.13E-05	0.002236137	2.704115624
TBR1	0.7339936	1.871887883	6.293675914	3.17E-05	0.002236137	2.694206093
CDX4	0.581664488	2.449814275	6.286146588	3.20E-05	0.002236137	2.682699011
POF1B	-0.669917888	2.203804475	-6.284866982	3.21E-05	0.002236137	2.680742537
FZD2	1.1456699	2.264397167	6.283508805	3.22E-05	0.002236137	2.67866566
OXTR	1.182230238	2.267364733	6.28188053	3.22E-05	0.002236137	2.676175391
HGFAC	0.635248675	2.707875658	6.27249663	3.27E-05	0.002237613	2.661815937
CCR7	0.608695875	2.289714525	6.262435586	3.32E-05	0.002237613	2.64640553
ZFR2	0.588833363	2.92798425	6.260310698	3.33E-05	0.002237613	2.643148903
ARID5B	1.024838063	5.37628545	6.260272804	3.33E-05	0.002237613	2.643090821
THEG	0.665737925	3.054303667	6.2285532	3.50E-05	0.002301365	2.594395742
ACTG2	1.37917245	3.929281975	6.215133091	3.58E-05	0.00231282	2.573747787
FLVCR2	1.839035188	2.917516292	6.209497763	3.61E-05	0.00231282	2.56506925
SPINK5	0.720153588	2.945408383	6.207938972	3.62E-05	0.00231282	2.562667828
SLC28A3	0.506420013	2.387258558	6.202975504	3.65E-05	0.00231282	2.555018827
S100A4	2.1200057	3.789684792	6.202126645	3.65E-05	0.00231282	2.553710312
SDC2	2.289921525	4.5133504	6.178161796	3.79E-05	0.002375914	2.51672357
CLDN11	2.418779075	5.126200017	6.166065056	3.86E-05	0.002386517	2.498020791
DSCC1	-0.741475838	2.7136626	-6.156005496	3.93E-05	0.002412543	2.482450846
GPALPP1	-1.167520875	3.78895585	-6.149120662	3.97E-05	0.002426794	2.471785845
TLR1	-1.254065763	1.879317417	-6.134462456	4.06E-05	0.002463128	2.449055572
TBX2	0.648822063	2.843181708	6.114851627	4.19E-05	0.002501939	2.418594517
SLC6A15	3.175975925	3.222814142	6.107209813	4.24E-05	0.002501939	2.406708914
ITPR3	-1.356755488	4.747003833	-6.099477832	4.29E-05	0.002501939	2.394674081
KRT31	-0.636975125	2.239344533	-6.0987931	4.30E-05	0.002501939	2.39360786
OR7A5	0.703642888	2.980449167	6.090632439	4.35E-05	0.002501939	2.380895132
EMILIN1	0.979928913	2.236393258	6.08865948	4.37E-05	0.002501939	2.377820134
PRR7	-0.564425937	3.720949583	-6.08623433	4.38E-05	0.002501939	2.374039555
GZMA	0.625234888	2.196420342	6.068981752	4.50E-05	0.002540685	2.347118756
PIK3C2G	0.7589249	1.820745942	6.062687491	4.55E-05	0.002540685	2.33728603
NUDT4	-0.54874285	1.396683767	-6.060584543	4.56E-05	0.002540685	2.333999526
LRRN3	0.631844838	2.438727158	6.041293383	4.71E-05	0.002607967	2.303819936
BCL11A	0.515346588	2.787880608	6.026671082	4.82E-05	0.002645658	2.280906938
CHGB	0.554701763	1.821315175	6.006255345	4.98E-05	0.002685507	2.248861612
COL1A1	3.0451026	4.2921374	6.00099281	5.02E-05	0.002691825	2.240591121
COL6A3	5.038597763	4.839748025	5.999347373	5.03E-05	0.002691825	2.238004328
ICK	-1.0782681	2.40517205	-5.983406952	5.16E-05	0.002735774	2.212923187
CSPG4	1.7358163	2.296223258	5.980767116	5.18E-05	0.002735774	2.208765883
MAP3K13	-0.513590588	2.128339625	-5.978482401	5.20E-05	0.002735774	2.205166986
PSG2	0.730661075	2.900577967	5.972301059	5.25E-05	0.002751262	2.195426143
FERMT1	-0.721418588	2.543041075	-5.949158453	5.45E-05	0.002828511	2.158905702
P2RX5	0.510929725	4.109121908	5.947125086	5.47E-05	0.002828511	2.155693059
CDHR2	-0.575514925	3.473220242	-5.9041424	5.86E-05	0.002980004	2.087635973
CREB3L1	1.77044	3.989658292	5.901547121	5.88E-05	0.002980004	2.083517784
PAQR4	-0.599907163	4.578696183	-5.898377425	5.91E-05	0.002980004	2.078486732
VAV2	-0.515528388	3.897442142	-5.896699227	5.93E-05	0.002980004	2.075822424
SERPINB7	1.951941138	2.923749533	5.876494873	6.13E-05	0.003053791	2.043712639
DMTN	-0.652025025	4.7207697	-5.87069729	6.18E-05	0.003070127	2.034487461
ASPH	0.849178838	4.906484325	5.854128768	6.35E-05	0.003123403	2.008095516
IRAK4	-0.621738575	3.973313583	-5.843654007	6.46E-05	0.00315658	1.991388963
ECHDC3	1.004248075	4.023527983	5.837678372	6.52E-05	0.003157415	1.981850816
ZC4H2	-0.561011488	4.307738258	-5.826198756	6.64E-05	0.003196602	1.963512276
CCDC64	0.598134225	3.611016875	5.822747357	6.68E-05	0.003202097	1.957994833
ZNF556	0.582604213	2.740272342	5.812913257	6.79E-05	0.003214797	1.9422641
EGFL7	-0.7965292	7.542708092	-5.811909885	6.80E-05	0.003214797	1.940658277
GCKR	-1.2793016	3.426378933	-5.810839769	6.81E-05	0.003214797	1.938945469
EDNRA	2.088738788	2.295826675	5.808482461	6.84E-05	0.003214877	1.935171796
NABP2	-0.602295487	5.255456075	-5.799325269	6.94E-05	0.003236637	1.920504669
NKX6-1	-0.6388723	3.037905617	-5.79199154	7.02E-05	0.003240644	1.908749099
HMP19	0.559393438	2.647677517	5.789503285	7.05E-05	0.003241708	1.904758724
GPR124	0.507306263	4.6214518	5.783719935	7.12E-05	0.003248425	1.895480462
SERPINF1	0.99547475	2.857241267	5.769819119	7.28E-05	0.0032862	1.873158748
SLC43A1	-0.931194662	4.273759392	-5.762097445	7.37E-05	0.003293771	1.860746864
TNIK	-1.631765238	4.295797417	-5.758827761	7.41E-05	0.003293771	1.855488448
IL7R	1.022084	3.889393567	5.75845006	7.42E-05	0.003293771	1.854880913
CELSR3-AS1	0.68681815	2.985466433	5.757329682	7.43E-05	0.003293771	1.853078652
PGM5	0.517609638	2.740952358	5.750328298	7.51E-05	0.003310427	1.841811819
TPSB2	0.51521695	2.601659758	5.748142794	7.54E-05	0.003310427	1.838293336
ADAMTS2	1.089681638	2.9460344	5.73952937	7.65E-05	0.003317724	1.824419448
GYPC	1.925130163	5.775775717	5.73047502	7.76E-05	0.003317724	1.809823352
ARHGAP4	-0.657681825	3.82943605	-5.730344689	7.76E-05	0.003317724	1.809613162
NDUFAF5	-0.518475763	1.957162658	-5.722879446	7.86E-05	0.003317724	1.797569401
CEACAM4	-1.149084425	3.171552258	-5.719065075	7.91E-05	0.003317724	1.79141241
HES2	-0.691235162	2.407128467	-5.718414539	7.92E-05	0.003317724	1.790362126
COL19A1	-0.613290975	2.1953061	-5.70119545	8.14E-05	0.003380341	1.762539024
CTSE	0.692596075	3.117200058	5.698348486	8.18E-05	0.0033848	1.757934539
SEMA6D	0.755279788	2.455476592	5.692394378	8.26E-05	0.003406587	1.748300856
N4BP2L2-IT2	-0.584363887	1.74920185	-5.686897816	8.34E-05	0.003420766	1.739402767
GNG13	-0.521587	1.856250217	-5.685813054	8.35E-05	0.003420766	1.737646171
SLC13A2	-0.530304287	2.836754617	-5.674920382	8.50E-05	0.003459536	1.719997497
GBA3	0.579869275	2.636783883	5.659142903	8.72E-05	0.003501196	1.694402854
PSG5	1.3131242	3.235646367	5.657814629	8.74E-05	0.003501196	1.692246396
PELP1	-0.573350838	4.649069742	-5.650307956	8.85E-05	0.003528721	1.680054335
MBNL3	-0.520483538	1.33095075	-5.649029025	8.87E-05	0.003528721	1.677976304
L1CAM	0.593524188	2.850906233	5.64475514	8.93E-05	0.003542238	1.671030246
LEPREL1	2.51261565	4.853200575	5.638403685	9.03E-05	0.00355866	1.660702619
GPR162	-0.625717025	3.151074858	-5.637998704	9.03E-05	0.00355866	1.660043905
AK5	1.181515563	3.094061758	5.636140341	9.06E-05	0.00355866	1.657020911
MAG	-0.50515065	2.557943625	-5.633412528	9.10E-05	0.003563388	1.652582651
DPY19L1	-0.642362075	4.116208708	-5.629782044	9.15E-05	0.003573466	1.646673989
CD9	-0.793908962	9.999821692	-5.620481899	9.30E-05	0.003617226	1.631528917
SLC12A3	0.568942575	2.96375945	5.603683491	9.56E-05	0.003684127	1.604140459
IRS1	1.483491588	2.269639333	5.593556565	9.72E-05	0.003723081	1.587609035
ALDH3B1	0.524869213	3.826371517	5.588448632	9.80E-05	0.003743061	1.579264945
COL1A2	4.618827475	5.378381733	5.584199619	9.87E-05	0.003746369	1.572320995
NEK1	-0.5330211	2.65971765	-5.568458213	0.000101294	0.003827514	1.546572237
SLC22A2	0.6315394	2.205788933	5.52886733	0.000108162	0.00405624	1.48164969
GLRA2	0.589111863	3.505438058	5.526002292	0.000108678	0.004058469	1.476942495
AUNIP	-0.662148087	3.532178908	-5.506516534	0.000112254	0.004142945	1.444895654
TOR4A	-1.33626765	5.418969375	-5.503745102	0.000112773	0.004142945	1.440333122
COL3A1	2.390443075	3.201636533	5.503543446	0.00011281	0.004142945	1.440001097
SRPX	-2.30415835	8.332772792	-5.49926528	0.000113616	0.004150287	1.432955721
MYL5	-0.55744175	3.862856683	-5.49485228	0.000114454	0.004166316	1.425685469
FCRL2	-0.550225163	1.972373225	-5.470772355	0.000119139	0.00429906	1.385964159
MLST8	-0.729400413	5.552901567	-5.467942744	0.000119703	0.00430688	1.38129094
WNT5A	3.348891613	2.955461242	5.459101112	0.000121482	0.004351019	1.366681036
PSD	-0.809359388	2.8225897	-5.455960001	0.000122121	0.004356012	1.361487902
OR1G1	0.6782491	3.370930983	5.449853247	0.000123373	0.004375528	1.351387586
CDKL2	0.520648738	2.752829842	5.438288294	0.000125782	0.004435596	1.332244646
HSD17B12	-0.889583625	7.76149555	-5.433796828	0.00012673	0.004443798	1.324804838
DNAAF1	0.538351862	3.230567008	5.426067574	0.00012838	0.004476367	1.311994941
ZNF451	-0.729041875	3.873832842	-5.421162526	0.000129439	0.004494289	1.303861139
SNCA	-0.854813462	6.485948592	-5.42033603	0.000129619	0.004494289	1.302490254
GBX2	-0.5105092	2.413116167	-5.40745982	0.000132446	0.004529179	1.281119961
RASAL1	0.515083763	4.17138305	5.40744546	0.000132449	0.004529179	1.281096116
LPPR4	1.768486713	1.825360108	5.393111231	0.000135673	0.004596626	1.257277473
NDNF	0.7834798	2.314779008	5.389819765	0.000136425	0.004601749	1.251803938
OSM	-0.506085525	2.692506525	-5.382478756	0.000138118	0.004633662	1.239590537
GJA3	-0.601366075	2.892370592	-5.373855861	0.000140134	0.004651637	1.225234409
LZTS3	0.930993475	3.706743083	5.371209387	0.000140759	0.004652187	1.220826164
PRR16	1.083345175	1.352261833	5.37012626	0.000141016	0.004652187	1.219021699
PDK4	0.6874463	2.331930492	5.339756344	0.000148416	0.004763722	1.168356766
GNG7	0.955512488	2.6992996	5.335804178	0.000149408	0.004763722	1.161753685
RNF219	-0.8950577	4.977630883	-5.329621267	0.000150975	0.004763722	1.151419053
NOVA1	-0.64981515	1.895565525	-5.328296079	0.000151313	0.004763722	1.149203303
FGFBP1	0.62188495	2.480260058	5.327416278	0.000151538	0.004763722	1.147732111
GFAP	0.598847325	2.326420375	5.327376461	0.000151548	0.004763722	1.147665528
THBS2	2.1194371	3.442761108	5.327217957	0.000151589	0.004763722	1.147400467
TAF1D	-0.924537475	3.371382967	-5.317937196	0.000153983	0.00480249	1.131874224
LOR	-0.609759487	2.338237175	-5.303519751	0.000157781	0.004896353	1.107729896
CD37	0.6491327	1.885450242	5.298070505	0.000159243	0.004927787	1.098596452
NAA40	-0.541145362	4.9283036	-5.294463005	0.000160218	0.004927787	1.092547591
MMP16	-0.6747577	2.350733642	-5.292395809	0.000160779	0.004927787	1.089080584
HTR1A	0.550002363	2.862121458	5.279664621	0.000164284	0.004998171	1.067714865
PARM1	0.611301838	3.203591242	5.27674935	0.000165097	0.005010645	1.062819123
HDC	0.640571838	3.196474233	5.256024942	0.000171005	0.005129815	1.027980575
PGD	-1.487803675	8.046356942	-5.252892663	0.000171917	0.005129815	1.022709735
VCAN	2.633337288	3.787332183	5.247420811	0.000173522	0.005152943	1.013498613
PCOLCE2	1.609884638	1.94181005	5.24080194	0.000175485	0.005198795	1.002350919
CYTH3	0.63028085	3.047687042	5.237632986	0.000176433	0.005214435	0.997011461
NRIP2	0.542467438	2.171830717	5.224664986	0.000180369	0.005305257	0.975146382
PCDHA10	-0.58827495	2.76238995	-5.221105486	0.000181465	0.005312557	0.969140589
NPAP1	0.51556765	2.416082683	5.218124275	0.000182388	0.005314527	0.964109131
DENND5B	0.71594955	2.420311275	5.208641913	0.000185359	0.00536418	0.948097121
BBS10	-0.957272737	2.696073075	-5.206413454	0.000186064	0.00536418	0.944332268
LOC100996756	-0.533888475	1.9240022	-5.195450222	0.000189576	0.005409667	0.925800255
SEL1L3	-1.105637975	6.854653433	-5.180667505	0.000194421	0.005535202	0.900784889
TBC1D31	-1.072428988	2.594849783	-5.178363115	0.000195188	0.005544319	0.896882605
CXCL5	1.2644582	1.985720242	5.16087169	0.000201113	0.005686602	0.867237948
PPM1H	0.782037213	2.144710883	5.155560591	0.000202949	0.00572548	0.8582281
TACR3	0.72434505	2.135700575	5.154133776	0.000203446	0.005726466	0.855806948
IQSEC1	0.712348588	4.463805767	5.148413992	0.000205448	0.005743751	0.846098208
KREMEN2	0.54189185	3.753200517	5.14622236	0.000206221	0.005752396	0.84237692
GPA33	0.5319585	3.505449375	5.144457272	0.000206845	0.005756879	0.839379394
LPAR1	0.939562238	2.9029749	5.143002682	0.000207361	0.005758333	0.836908836
DRD5	-0.617896512	2.759957708	-5.134555709	0.000210385	0.005816283	0.822556145
PRRG4	0.651793188	1.861724658	5.128978205	0.000212407	0.005859132	0.813073632
ATG4A	-0.569431637	6.423722667	-5.126848129	0.000213185	0.005867542	0.809451064
WNT5B	2.464792638	2.667989633	5.115237915	0.000217476	0.005959213	0.78969469
GK2	0.572263825	2.057698783	5.104114785	0.000221671	0.006022339	0.770749489
CASP4	-0.599969187	3.852883583	-5.10291247	0.00022213	0.006022339	0.768700641
GFI1	0.553278313	2.250651892	5.102783745	0.000222179	0.006022339	0.768481271
CKMT2	0.693583975	1.835532183	5.101957697	0.000222495	0.006022339	0.767073483
SEC14L1P1	-0.571176025	2.207582392	-5.10039638	0.000223093	0.006022339	0.764412357
ZNF185	-0.674814387	7.029754333	-5.100180479	0.000223175	0.006022339	0.764044347
TESK1	-0.741855587	4.173016992	-5.087634503	0.000228044	0.006113841	0.742648147
LYPD3	0.653454625	3.420610483	5.083238584	0.000229776	0.00613378	0.735146066
BDNF	1.3398922	3.357561933	5.074814195	0.000233134	0.006191624	0.720761498
GRM6	0.514510188	3.133024408	5.072959942	0.00023388	0.006191624	0.717594058
REN	0.536908113	3.358321058	5.072221557	0.000234177	0.006191624	0.716332613
UBXN2B	-1.627697213	3.322675975	-5.070363999	0.000234928	0.006191624	0.713158858
PNP	-1.677800525	7.819431358	-5.066299043	0.00023658	0.00622175	0.706211958
PDGFRB	1.389413175	3.570880925	5.059866484	0.000239218	0.006264597	0.695214219
PTPN9	-0.628068113	5.36326215	-5.051224133	0.000242812	0.006305495	0.680429402
TRPC4	0.739809913	1.955009467	5.031527888	0.000251215	0.006429541	0.646695788
PDSS2	-1.027849175	4.308188283	-5.028461668	0.00025255	0.006450413	0.641439498
ZSCAN16	-0.680360512	2.1856405	-5.019768693	0.000256376	0.006507956	0.626530491
BAHCC1	0.847763713	4.368576292	5.00929406	0.000261066	0.006613497	0.608552082
GNAI1	1.296215875	4.396137933	4.998106811	0.000266175	0.006663503	0.589334005
MT1G	0.504607663	5.820357717	4.996326423	0.000266998	0.006663503	0.586273981
VGLL3	1.840444113	2.899174908	4.995598505	0.000267335	0.006663503	0.585022755
LPL	0.589123775	1.834609242	4.975837914	0.000276658	0.006882066	0.551028545
SCN8A	-1.030232763	2.576927617	-4.970817107	0.00027908	0.006914614	0.542382792
PSG3	0.6027111	1.9511946	4.969060213	0.000279933	0.006921929	0.539356643
HOXD9	0.505506875	2.697004567	4.965353299	0.000281742	0.006939004	0.532970323
CXXC4	0.506733538	3.096372342	4.955970082	0.000286374	0.007019882	0.516796497
UBR4	-0.544353463	4.281525808	-4.954427473	0.000287143	0.007019882	0.51413637
ZFX	-0.608091	2.805677775	-4.939914863	0.000294486	0.007134576	0.48909464
MRPS34	-0.70008815	5.813000758	-4.929732464	0.000299755	0.007215215	0.471507863
TAS2R1	0.63153295	3.020751108	4.92939465	0.000299932	0.007215215	0.470924161
EPB41L3	-1.453377763	6.517375933	-4.925368719	0.000302043	0.007239732	0.463966663
HNRNPA1	-0.762722987	5.179758517	-4.919108393	0.000305358	0.007275246	0.45314344
TBX3	1.545647125	3.147170233	4.909546342	0.000310493	0.007383437	0.4366019
COL6A2	1.89413	3.800939042	4.890635266	0.000320918	0.007552452	0.403851503
SLC9A3R1	-0.571272475	4.592074667	-4.890040688	0.000321251	0.007552452	0.402821036
OXLD1	-0.629155225	4.531355117	-4.880953164	0.000326396	0.007618364	0.38706558
ABCA5	-0.550839175	3.039704892	-4.857245327	0.000340225	0.007803209	0.345910917
PROP1	0.632161588	3.474111592	4.857101214	0.000340311	0.007803209	0.345660524
MPC1	-1.070284288	4.942006208	-4.855493508	0.000341271	0.007803209	0.342866984
TAF7L	-0.646626225	2.02106615	-4.855283111	0.000341397	0.007803209	0.342501374
LIMCH1	1.362441863	4.222199825	4.854315744	0.000341976	0.007803209	0.340820295
SLC6A9	0.506597338	1.859697742	4.849071218	0.000345134	0.007860814	0.331704275
IGFBP3	2.573439488	5.598275275	4.846841966	0.000346485	0.007877142	0.327828307
NOTCH3	0.927528625	3.940102333	4.844865015	0.000347688	0.007890044	0.324390464
PRUNE2	-1.344256088	4.419977175	-4.841765138	0.000349584	0.007912429	0.31899887
OLFML3	0.604011438	3.395960858	4.829103081	0.000357438	0.008001896	0.296962818
FAM69A	0.6295158	2.382087375	4.828092296	0.000358073	0.008001896	0.295202827
MDN1	-0.524198487	5.074104383	-4.82754191	0.000358419	0.008001896	0.294244433
ALOX12P2	0.5008516	3.091298133	4.821446025	0.000362277	0.008024245	0.283626952
CGA	0.529031925	2.586064875	4.819425795	0.000363565	0.008024245	0.28010716
KAZN	0.689198275	3.482413233	4.815836707	0.000365865	0.008024245	0.273852684
APBA2	-1.17348525	4.501943275	-4.8155021	0.00036608	0.008024245	0.273269501
SYNGR2	-0.772530575	7.529679333	-4.814150874	0.00036695	0.008024245	0.270914314
PRRX1	0.784220263	2.746522517	4.813799135	0.000367177	0.008024245	0.270301195
AR	0.879528388	3.323439442	4.801902047	0.000374939	0.008082869	0.249553837
TLE6	-0.62112035	2.947641208	-4.800697569	0.000375735	0.008082869	0.247452327
NAA16	-0.558729075	5.058882275	-4.800059182	0.000376157	0.008082869	0.246338427
BCAS1	-0.622661963	2.205295125	-4.794083614	0.000380133	0.008118787	0.235909308
SEZ6L2	0.8501482	3.465987958	4.790096889	0.000382811	0.008136696	0.22894875
GABBR2	-2.2017748	4.166538692	-4.785074198	0.000386212	0.008180969	0.220176556
TMPRSS5	0.607024088	3.472515275	4.773637557	0.000394074	0.008289915	0.200190252
ALOX5AP	0.643107525	3.3591636	4.761724767	0.000402441	0.008409934	0.179354074
LGALS3BP	0.809887388	2.718925025	4.753083518	0.000408626	0.008510527	0.164228711
POU4F1	-2.15034215	2.662663433	-4.751361013	0.000409871	0.008522151	0.161212559
ABCB4	0.521100213	2.022661258	4.739456863	0.000418581	0.008651254	0.140357814
ABCB7	-1.089298338	4.741952667	-4.737189985	0.000420261	0.008651254	0.136384466
PRKCZ	0.767180775	2.63601305	4.730222483	0.000425471	0.008677569	0.124167881
PPP2R3A	0.725006913	4.319726258	4.730117413	0.00042555	0.008677569	0.123983609
PKDREJ	-0.550681375	2.457755267	-4.727093965	0.000427831	0.008677569	0.118680454
TAF1C	-0.7441879	4.522483017	-4.715931205	0.000436367	0.008766756	0.099090934
HYPM	0.614564763	2.458805783	4.715802508	0.000436466	0.008766756	0.098864993
HS3ST1	-0.513787225	2.241633117	-4.712369067	0.000439128	0.008788618	0.092836455
EPM2AIP1	-0.767031925	5.426805442	-4.710752267	0.000440387	0.008788618	0.089997118
PLBD1	0.526659475	2.466157508	4.708720338	0.000441974	0.008793913	0.086428292
SH2D2A	-0.592479362	3.404232267	-4.706105448	0.000444026	0.008804634	0.081834809
IGLL3P	-0.618486225	2.8072069	-4.691734044	0.000455483	0.008988723	0.056573887
TNFAIP3	1.080587988	4.657909858	4.68898	0.000457713	0.009018399	0.051730117
N4BP2L2	-0.558337175	3.842759283	-4.686128681	0.000460034	0.009038073	0.046714269
NACAD	0.702042663	3.835316908	4.684760386	0.000461152	0.009038073	0.0443069
ZNF671	-0.539838612	3.585073883	-4.684184196	0.000461624	0.009038073	0.043293085
DNAJC11	-0.7194313	6.122403842	-4.676468869	0.000467989	0.009090995	0.029713911
LINC00342	-0.554398237	2.1365573	-4.667041807	0.00047589	0.009201283	0.013112079
CD248	1.8222044	4.414395242	4.666096896	0.00047669	0.009201517	0.011447411
TAF11	-0.712827775	5.791804192	-4.662983703	0.000479334	0.009222457	0.005962061
FAT1	2.5139727	3.36181565	4.662093304	0.000480093	0.009222457	0.004392988
ARGLU1	-0.6062872	7.028361917	-4.65782048	0.000483753	0.009230214	-0.003137998
ASPHD1	0.670596163	2.962526692	4.653546992	0.000487443	0.009280106	-0.010672386
DNASE1L3	-0.506805913	2.605205983	-4.646278159	0.000493786	0.00935251	-0.023492852
NRGN	-0.744862938	6.226890142	-4.644082729	0.000495719	0.00935251	-0.027366326
HEATR3	-0.60464415	4.510874825	-4.64316479	0.000496529	0.00935251	-0.028986052
ATP8B2	-0.5266751	4.883818133	-4.643001406	0.000496674	0.00935251	-0.029274359
MECOM	-0.553090013	3.2188234	-4.641472656	0.000498027	0.00935251	-0.031972132
EFCAB2	-0.530812975	1.733896342	-4.634087695	0.000504618	0.009433469	-0.045008321
RIMS1	0.6649373	2.364157067	4.632438272	0.000506102	0.009446992	-0.047920842
RBM28	-0.6592347	5.672161425	-4.631011359	0.00050739	0.009456811	-0.050440725
KRI1	-0.566109512	4.290233742	-4.628307387	0.00050984	0.009488224	-0.055216531
SNRK	-0.547664037	4.742413033	-4.627010771	0.000511019	0.009495931	-0.057506951
TSC22D4	-0.5477813	5.077381433	-4.618928728	0.000518433	0.009604939	-0.071788132
SLC6A16	0.526427213	2.294415175	4.610233713	0.000526534	0.009697869	-0.087161228
TCHH	-0.50791435	1.809105017	-4.605310155	0.000531179	0.009768194	-0.095870275
TOP3B	-0.539383388	3.5256225	-4.591590604	0.00054435	0.009980826	-0.120153422
ELAVL2	-0.574072813	1.453668958	-4.588964127	0.00054691	0.0100113	-0.124804754
CDK5RAP1	-0.501293313	5.523890542	-4.584541785	0.000551249	0.010033209	-0.132638308
TRHDE	0.940395963	1.487657433	4.583239716	0.000552533	0.010039405	-0.134945181
ABCA11P	-0.69777695	3.039070483	-4.573450914	0.000562287	0.010174447	-0.152294401
TM4SF4	0.526879963	3.071015892	4.566866162	0.000568949	0.010199556	-0.163971273
B4GALT4	0.519672638	3.200842825	4.564999828	0.000570852	0.010210362	-0.167281807
PCSK5	-1.072661438	2.275237775	-4.559252823	0.000576754	0.010283629	-0.17747851
ECD	-0.881733037	6.183266125	-4.553806821	0.000582406	0.010342493	-0.187144723
HAS2	2.40030865	2.036777433	4.548679697	0.000587779	0.010343375	-0.19624812
WDR37	-1.037308688	5.609351775	-4.543337327	0.000593432	0.010392829	-0.205736954
CCDC177	0.595690188	2.566919483	4.540512114	0.000596445	0.0104277	-0.210756289
CYAT1	-0.787331363	2.8514395	-4.526271434	0.000611873	0.010652423	-0.236070664
MALL	-1.506320988	6.568607892	-4.522739723	0.000615763	0.010690158	-0.242352292
DSP	3.561095413	3.360387792	4.521476073	0.000617161	0.010691443	-0.244600214
OLFML2A	0.536726275	2.709228083	4.520901781	0.000617797	0.010691443	-0.24562189
PRORY	-0.526746275	2.931361433	-4.51571691	0.000623574	0.010747175	-0.254847581
IQGAP2	-0.789050187	2.000157558	-4.513961821	0.000625543	0.010754655	-0.257971193
KLF11	0.801080663	4.102348225	4.512121446	0.000627613	0.010775333	-0.261246972
SAMSN1	-3.131729425	3.417390142	-4.503525973	0.00063738	0.010853325	-0.276551626
LOC57399	0.536850463	1.938419417	4.503134041	0.000637829	0.010853325	-0.277249681
THOC1	-0.675287987	5.932633667	-4.501680772	0.000639497	0.010853325	-0.279838195
COL6A1	1.002109125	3.5517027	4.499920145	0.000641524	0.010853325	-0.282974484
LSM2	-0.576461263	6.235159283	-4.499889243	0.000641559	0.010853325	-0.283029536
BCAS2	-0.578925588	6.609513217	-4.485934884	0.000657862	0.011006356	-0.307899599
CLDN1	1.43001485	2.115706667	4.480822967	0.000663941	0.011077288	-0.317015786
KIAA0141	-0.50929375	4.824922092	-4.474464258	0.000671585	0.01114183	-0.328359505
GMDS	-0.730576887	4.557125058	-4.467187089	0.000680444	0.01123265	-0.341347287
ELTD1	-0.63940095	8.093957925	-4.466910349	0.000680783	0.01123265	-0.341841311
FABP2	-0.756187737	2.407080458	-4.465673265	0.000682302	0.01123265	-0.344049799
TNFSF9	-0.7207478	3.058629158	-4.46014505	0.000689133	0.011300139	-0.353921055
SELL	-1.042935413	2.299817425	-4.449964065	0.000701898	0.011448966	-0.372109251
TRA2A	-0.558129062	3.995597817	-4.443624232	0.000709971	0.011530856	-0.383441075
PCSK1	2.439450738	4.387039633	4.437216645	0.000718228	0.011599578	-0.394898502
MRPS14	-0.662933412	4.985304608	-4.436810388	0.000718755	0.011599578	-0.395625084
DOK5	-2.6944766	4.203355733	-4.434261111	0.00072207	0.011599578	-0.400184821
LOC101927086	-0.525173075	2.126826208	-4.433526533	0.000723029	0.011599578	-0.401498849
KCNE4	1.470774463	1.743468942	4.432276215	0.000724663	0.011599578	-0.403735578
BIRC3	1.365578275	2.211562383	4.430456247	0.000727048	0.011614759	-0.406991677
TSC1	-0.675933012	4.957075683	-4.422591951	0.000737449	0.011673712	-0.421065817
SNAI2	3.178306525	3.870891708	4.421812445	0.000738488	0.011673712	-0.422461207
NPDC1	-0.582604538	6.66583515	-4.412879782	0.000750507	0.011792467	-0.438456243
CPA4	0.730625475	3.9879453	4.410918127	0.000753174	0.011810585	-0.441969986
DNMT3A	-0.644488	3.493945317	-4.410632148	0.000753563	0.011810585	-0.44248227
SRY	0.562471025	1.796728617	4.404995055	0.000761285	0.011901548	-0.452581991
VWA9	-0.501078775	5.640402867	-4.401137244	0.000766616	0.011954784	-0.459495827
ZNF639	-0.723352638	2.936507417	-4.387243954	0.000786139	0.012182469	-0.484408119
VPS45	-0.5114273	4.421642433	-4.380644924	0.000795592	0.012256104	-0.496248159
DEFA5	0.505924525	2.296219833	4.378482109	0.000798716	0.012285572	-0.500129708
ARPC5L	-0.592144762	7.74658705	-4.375339227	0.000803277	0.012322502	-0.505771039
LOC100272216	-0.9538823	3.040833658	-4.374778123	0.000804095	0.012322502	-0.506778304
SULT1A1	-1.051907275	4.922213367	-4.368565712	0.000813201	0.012428267	-0.517932736
E2F8	-1.832807938	3.480086033	-4.363412921	0.000820835	0.012501867	-0.527187693
EVC	-0.579651162	3.381473133	-4.360346345	0.000825413	0.012540824	-0.532696907
MAZ	-0.5814212	5.429748858	-4.356494697	0.000831201	0.012597923	-0.539617926
FGFR1	-0.512242575	4.355770125	-4.352199929	0.000837704	0.012610749	-0.547337012
GLMN	-0.788449237	4.612981125	-4.344019815	0.000850237	0.012761787	-0.56204462
ST8SIA4	-0.87582945	2.727682125	-4.339437359	0.000857343	0.012806496	-0.57028677
CYB561	-1.030911338	4.931189125	-4.337010863	0.00086113	0.01284761	-0.574652021
FAAH	-0.503265313	2.587585283	-4.33629569	0.00086225	0.01284887	-0.575938728
CCDC82	0.5023857	2.03768475	4.334009315	0.000865839	0.012883939	-0.580052624
CRTAC1	0.663991075	3.167848408	4.333475708	0.000866679	0.012883939	-0.581012825
ITGAE	-0.533832225	7.13560395	-4.330493124	0.000871389	0.012938466	-0.586380387
NBEA	-1.033083488	2.182317975	-4.32809223	0.0008752	0.012964036	-0.59070178
TACO1	-0.695579825	5.265080083	-4.325943658	0.000878625	0.012983781	-0.594569518
LRP8	-0.560401025	4.544754133	-4.321560472	0.000885656	0.013056582	-0.602461342
PTDSS1	-0.561746487	7.894337833	-4.304295096	0.000913918	0.013315106	-0.633566216
ARMC7	-0.7089121	4.201154942	-4.299426503	0.000922056	0.013391994	-0.642342786
NUDT18	-0.536944225	3.710949617	-4.29890293	0.000922935	0.013391994	-0.643286768
PPP1R1A	-0.5487856	2.201108342	-4.29856019	0.000923511	0.013391994	-0.64390473
KPNA4	-0.702417838	5.683685933	-4.291315825	0.000935778	0.013512177	-0.656969104
FLJ10038	-0.505545875	1.984878833	-4.291095866	0.000936153	0.013512177	-0.657365855
SNRNP40	-0.572189837	6.462160767	-4.287609885	0.000942119	0.013566726	-0.663654359
ACP6	-0.922939638	5.048335267	-4.278647018	0.000957637	0.013726498	-0.679828372
PSD3	-0.733204388	2.985571625	-4.276587468	0.00096124	0.013746397	-0.683546069
PLA2G2A	-0.758073213	3.170559392	-4.270494954	0.000971981	0.013852123	-0.694546123
ISOC1	-1.226084575	6.138430892	-4.266641369	0.000978839	0.013901972	-0.701505662
RANBP17	-1.048071038	3.54719835	-4.251175739	0.001006868	0.014202554	-0.729450991
THNSL2	-0.709308813	3.255929492	-4.25031761	0.001008447	0.014208684	-0.73100225
CA12	0.8326397	3.631841842	4.247498283	0.001013654	0.014225003	-0.736099308
ALDH1A1	-2.723025738	6.748688017	-4.247285985	0.001014047	0.014225003	-0.736483153
SEMA4D	-0.7577413	2.810827867	-4.247185492	0.001014233	0.014225003	-0.73666485
LRRC8B	-0.940345912	3.376407925	-4.246504976	0.001015495	0.014225003	-0.73789529
POLR3F	-0.863605812	3.830796258	-4.244133681	0.001019904	0.014225003	-0.74218317
COLEC12	-3.47323035	3.914044925	-4.243510973	0.001021065	0.014225003	-0.743309268
BMP10	0.592538225	2.875418042	4.240032056	0.001027577	0.014281377	-0.749601181
PARVB	-0.513992825	5.311687483	-4.239507239	0.001028563	0.014281377	-0.750550458
WBSCR16	-0.60161805	5.8341174	-4.228853381	0.001048793	0.014434879	-0.76982657
PNMAL1	0.7825751	2.089853167	4.228303051	0.001049849	0.014434879	-0.77082258
HPSE	-2.349795763	5.233644758	-4.227341829	0.001051697	0.014441053	-0.772562307
RAB40C	-0.550245225	3.765748075	-4.222047313	0.001061932	0.014526808	-0.782146478
NEFH	-0.685973613	2.513230542	-4.221572202	0.001062856	0.014526808	-0.783006657
NQO1	-1.124842313	7.9578638	-4.219205903	0.001067467	0.014560959	-0.787291108
ASGR1	-1.298753913	3.163472467	-4.217303709	0.00107119	0.014575233	-0.790735626
GSTA3	0.506449638	2.442256458	4.212585125	0.001080481	0.014622918	-0.799281565
CCPG1	-0.716011275	5.46674975	-4.212103681	0.001081434	0.014622918	-0.800153636
CD180	-0.504906525	3.8658732	-4.2095915	0.001086419	0.014631881	-0.804704468
TMEM53	-0.6775669	4.137245042	-4.20955796	0.001086486	0.014631881	-0.804765229
HOXB3	-0.664681487	3.203444667	-4.208278791	0.001089034	0.014631881	-0.807082683
WISP2	0.502608813	2.004589233	4.208210729	0.001089169	0.014631881	-0.807205994
TOP1	-0.691989387	5.974115483	-4.202328107	0.001100967	0.01476089	-0.817865451
SLC39A8	-0.988299837	2.529641333	-4.196044589	0.001113714	0.014897124	-0.829254877
PIGA	-0.697059538	3.386527008	-4.195081075	0.001115682	0.014907385	-0.831001653
PRR11	-0.626011525	6.018768517	-4.19218828	0.001121612	0.014920136	-0.836246575
GTPBP8	-0.662360438	5.948651125	-4.191685653	0.001122646	0.014920136	-0.837157966
HSD17B2	2.243989725	4.372118725	4.186952151	0.00113243	0.015015585	-0.845742145
CPB1	0.518335538	2.090248825	4.184263077	0.001138027	0.015060052	-0.850619675
FUT8	-1.970317825	5.485316742	-4.179952815	0.001147058	0.015101676	-0.858439143
ZBTB32	-0.543086162	2.806106567	-4.177103241	0.001153069	0.015146084	-0.863609628
DUS1L	-0.61621765	5.742752467	-4.176201986	0.001154977	0.015147324	-0.865245086
PPARG	1.05687315	3.1344775	4.17011129	0.001167957	0.015244889	-0.876299462
THBS4	0.548993788	3.075247767	4.169612332	0.001169027	0.015244889	-0.8772052
MAP7D3	1.050555925	4.912473708	4.16953714	0.001169188	0.015244889	-0.877341695
OGG1	-0.514813037	3.289026342	-4.168620779	0.001171156	0.015254525	-0.879005191
NES	-0.7124393	8.430964833	-4.162771923	0.001183798	0.015338709	-0.889624553
ARMC6	-0.656395513	4.730359333	-4.161109607	0.001187416	0.015369552	-0.892643263
BIN3	-0.753951112	5.1108028	-4.155053763	0.001200696	0.015444802	-0.903642548
RAPGEF6	-0.587654775	2.872353525	-4.152646769	0.001206016	0.015497181	-0.908015297
HOXB2	-0.730961875	6.246137692	-4.145062629	0.00122294	0.015649845	-0.921796625
PNKP	-0.581742487	5.2704057	-4.13175294	0.001253234	0.015938926	-0.945994157
HSPH1	-0.651369162	7.316238483	-4.125092366	0.001268683	0.016039529	-0.958109103
GTF2F2	-0.643424475	4.498823	-4.125000879	0.001268897	0.016039529	-0.958275536
TGFB2	1.511710075	2.935758433	4.120674291	0.001279039	0.016134875	-0.966147263
VAMP8	-2.335462775	5.195704133	-4.116453765	0.001289014	0.016227717	-0.973827563
DPF3	0.727031388	3.240863483	4.111005824	0.001302008	0.016308599	-0.983743692
PRSS3P2	-1.531144775	4.422062058	-4.109764718	0.001304987	0.016329435	-0.986003057
PRO1596	-0.54900475	2.254092342	-4.106370387	0.00131317	0.016408368	-0.992182911
TUBA4A	-0.636938112	6.331940508	-4.105883032	0.001314349	0.016408368	-0.99307029
ELOVL6	-0.927783612	3.568727183	-4.102979343	0.001321398	0.016435383	-0.998357751
SNRPD3	-0.665906088	8.441699092	-4.100558169	0.001327305	0.016475839	-1.00276712
ZNF587B	-0.669807663	4.111344592	-4.09744478	0.001334941	0.016537551	-1.00843785
OSMR	1.0248791	3.768400892	4.09008836	0.001353164	0.016682837	-1.021840047
BIK	0.5579883	3.003487375	4.086338376	0.001362552	0.016745902	-1.028673631
GOLGA8N	-0.524406225	5.75616025	-4.08301398	0.001370931	0.016798976	-1.034732633
APBB2	-0.617858025	4.6985473	-4.074677535	0.001392175	0.01697551	-1.049930519
NAA11	0.525779488	2.090250842	4.072983668	0.001396533	0.017011937	-1.053019243
HIGD1B	-0.5157921	2.75349055	-4.071160277	0.00140124	0.017044221	-1.056344408
CLN3	-0.663752375	5.788674958	-4.058691238	0.001433867	0.017338348	-1.079090339
PRSS2	-1.7784512	4.203833233	-4.058128135	0.001435359	0.017338348	-1.08011784
C21orf91	-0.592968375	2.984973575	-4.057924309	0.0014359	0.017338348	-1.08048977
EFNA5	-0.606232538	3.484890375	-4.04863567	0.001460749	0.017516224	-1.097442671
TMEM243	-0.6268492	5.677654792	-4.044917872	0.001470818	0.017546847	-1.104230016
ABT1	-0.587617587	5.661520033	-4.044658207	0.001471524	0.017546847	-1.104704111
RBM41	-0.614551738	2.078448408	-4.043962426	0.001473418	0.017552336	-1.105974488
WNT11	0.572046438	2.764451408	4.036556583	0.001493726	0.017688117	-1.119498636
NLRP2	-1.388186675	2.711911533	-4.03313661	0.001503202	0.017753802	-1.125745444
BMX	-1.46715465	7.11636555	-4.027434877	0.001519137	0.017890937	-1.136162047
SNCAIP	-1.316312325	4.1725911	-4.023968721	0.001528909	0.017954916	-1.142495652
GRIN2A	0.5340167	3.271141842	4.018963879	0.001543133	0.018098356	-1.15164247
PIP4K2C	-0.9672769	5.018537742	-4.018646602	0.001544039	0.018098356	-1.152222388
COBLL1	-0.609630125	3.020877008	-4.010462823	0.001567606	0.018206316	-1.167183298
TSPAN9	-0.580735913	5.049521525	-4.00469482	0.001584438	0.018339244	-1.177730908
SLC47A1	-1.514401988	3.55713845	-4.000625752	0.001596424	0.018433872	-1.185173266
GPR37	-0.61352125	1.248012042	-3.999934683	0.001598469	0.01844033	-1.186437358
SIX2	0.794054963	2.8850786	3.997212419	0.00160655	0.018499174	-1.191417225
AVP	-0.57724105	2.647749692	-3.992349552	0.001621091	0.018597601	-1.200314277
TLK1	-0.514452175	4.002295292	-3.984528721	0.001644761	0.018747857	-1.214626817
TPM3	-0.523238925	2.5611541	-3.979673137	0.001659635	0.018900042	-1.223515026
XRCC1	-0.546298525	4.320444492	-3.977297212	0.001666963	0.018931393	-1.227864806
MUTYH	-0.57080575	4.986159967	-3.96463708	0.001706576	0.019230379	-1.251049427
TEAD1	0.631528263	2.542023383	3.960909537	0.001718423	0.019234253	-1.25787787
ANKRD36	-0.525977413	1.234167858	-3.960409567	0.001720019	0.019234766	-1.258793833
DDX54	-0.539261525	4.934975783	-3.959033222	0.001724418	0.01926661	-1.261315437
GAS1	0.617783075	1.994391017	3.956767725	0.001731686	0.01931304	-1.265466348
MEIS3P1	0.896741613	5.294012508	3.955313023	0.001736369	0.019321603	-1.268131883
FGF12	-0.701003225	1.930468883	-3.954999933	0.001737378	0.019321603	-1.268705594
SPTBN4	-0.654302225	3.788846308	-3.954596607	0.00173868	0.019321603	-1.269444667
ZNF710	-1.047103	4.859559492	-3.948969409	0.001756942	0.01940296	-1.279757368
NAV3	-0.65828565	2.703145775	-3.94845888	0.001758609	0.019404102	-1.280693098
SLC27A3	-1.84369005	4.578389725	-3.947533849	0.001761633	0.019420204	-1.282388601
RMDN3	-0.526507988	6.0754134	-3.941684574	0.001780878	0.019597552	-1.293111171
IL32	1.3257484	7.316608158	3.938509308	0.001791415	0.019648803	-1.298932869
BRD1	-0.538140237	4.581428608	-3.938254433	0.001792264	0.019648803	-1.2994002
C6orf123	0.656447013	1.848770558	3.935480257	0.001801527	0.019672779	-1.304487124
UBXN8	-0.700290838	4.464149158	-3.934872621	0.001803563	0.019672779	-1.305601398
KEAP1	-0.519360425	6.318866008	-3.934399317	0.00180515	0.019672804	-1.306469352
SIX1	0.578668863	2.503779433	3.930036842	0.001819846	0.019780867	-1.314470055
C19orf40	-0.6886719	3.1247022	-3.922139382	0.001846764	0.019968543	-1.32895708
PKIA	-0.821845675	7.151909942	-3.920832689	0.001851258	0.019999704	-1.331354462
ADRA2A	-0.534041575	1.895865192	-3.920336	0.001852968	0.02000078	-1.332265764
THEMIS2	0.507148288	3.225587067	3.917090861	0.001864186	0.020050241	-1.338220193
SYT13	0.596249413	2.616088442	3.91553491	0.001869589	0.020058091	-1.341075415
DPAGT1	-0.635514362	5.926998442	-3.913320829	0.001877306	0.020123484	-1.345138598
UGCG	1.3284267	5.550189375	3.91244018	0.001880384	0.02013909	-1.346754815
NBEAL2	-0.834840388	4.917253233	-3.90785308	0.001896502	0.020259273	-1.355174128
CXCL11	0.87979145	1.681693567	3.907028734	0.001899413	0.020272929	-1.356687303
KIF17	0.657774013	3.148864142	3.901690417	0.001918379	0.020370264	-1.366487409
CD47	-0.61187125	4.549948342	-3.899314109	0.001926884	0.020407281	-1.370850428
DENND4C	-0.914144413	4.134880858	-3.894259605	0.001945103	0.020471387	-1.380131937
BST2	-2.795938225	4.804803642	-3.893883449	0.001946466	0.020471387	-1.380822729
TRMT1L	-0.813607937	2.964615067	-3.892636435	0.001950991	0.020471387	-1.383112878
LTB	0.61326305	3.555899367	3.866481798	0.002048428	0.021031546	-1.431168117
HIRIP3	-0.564242487	4.386717933	-3.864070215	0.00205766	0.021074728	-1.435601125
SOBP	-1.583989038	3.665213492	-3.863168407	0.002061123	0.021074728	-1.437258929
PLAGL1	-0.880094913	4.561044942	-3.851156326	0.002107826	0.021401831	-1.459345455
CEP131	-0.537078087	3.548384983	-3.849464081	0.002114492	0.021401831	-1.462457648
SLC7A2	1.753645463	3.523661725	3.847783485	0.002121133	0.021406199	-1.46554858
THAP10	-0.77312065	4.064480742	-3.845463272	0.002130337	0.021429398	-1.469816157
H2AFJ	-0.646489162	2.002112175	-3.84485101	0.002132773	0.021436527	-1.470942343
MN1	1.24692265	3.339611533	3.841004331	0.002148141	0.02150393	-1.478018367
RAB33B	0.848873613	4.013351683	3.834704824	0.002173553	0.021723285	-1.489608208
NGFRAP1	-0.5238566	9.768476433	-3.825360289	0.002211818	0.021946682	-1.506804373
ZNF528	0.519972463	3.135752167	3.82189892	0.002226166	0.022022659	-1.513175335
WDR46	-0.503372412	5.094410658	-3.818944142	0.00223849	0.022070197	-1.518614386
MTR	-1.082230425	5.085353975	-3.816600506	0.002248315	0.022149467	-1.522928802
MRPL9	-0.66165565	6.828951542	-3.815132399	0.002254491	0.022157562	-1.525631602
TALDO1	-0.7803059	8.673896933	-3.81172739	0.002268884	0.022228914	-1.531900704
BAG1	-0.593281375	5.910692367	-3.809227289	0.002279512	0.022279981	-1.536504134
HOMER2	0.573192438	2.411480058	3.800229526	0.002318183	0.022533755	-1.553074413
FXR2	-0.514960462	5.331340425	-3.796746911	0.002333331	0.022627837	-1.559489127
CBR4	-1.059121888	4.524773758	-3.796175775	0.002335824	0.022633464	-1.560541176
KLHL3	-0.85765945	3.970832767	-3.793933475	0.002345641	0.02267636	-1.564671718
POLR2H	-0.54086125	6.936323142	-3.790703875	0.002359855	0.022742922	-1.570621416
ASB13	-0.635991663	4.190840692	-3.790255012	0.002361838	0.022744369	-1.571448372
SPATA20	-0.714882063	6.147668817	-3.787526377	0.002373926	0.02282536	-1.576475646
FAM155A	-1.6631915	3.232628308	-3.776680359	0.002422603	0.02320353	-1.596462168
PLA2G4C	1.282419475	6.066578108	3.771566529	0.002445907	0.023408672	-1.605887692
NPAS2	-1.498784338	3.404650933	-3.770509152	0.002450754	0.023418948	-1.607836748
RNF126P1	-0.521577563	3.434899425	-3.766996379	0.002466928	0.023480535	-1.614312205
DPM1	-0.567719337	7.857287208	-3.765909866	0.002471952	0.023480535	-1.616315205
ZNF215	-0.796251675	3.496425925	-3.765827768	0.002472332	0.023480535	-1.616466557
PIK3CG	-0.645672138	1.963600267	-3.760852456	0.002495478	0.023574404	-1.62563934
PER3	0.762625575	2.79495	3.759679976	0.002500964	0.023607964	-1.627801164
LOC730101	0.903375825	2.989484075	3.757819343	0.002509697	0.023636468	-1.631231941
ATP1A1	-0.775765363	7.885592508	-3.751280639	0.002540632	0.023795024	-1.643289768
SNED1	0.550064713	2.852913417	3.750045518	0.002546519	0.023795024	-1.645567637
CFB	-0.507278963	2.8723273	-3.747912906	0.002556716	0.02383167	-1.649500867
USP29	0.641871	2.10732885	3.747366741	0.002559335	0.023832723	-1.650508205
ZNF480	0.5841779	2.064974842	3.745553735	0.002568046	0.023895917	-1.653852185
MINPP1	-0.601784125	6.271239092	-3.743747594	0.002576754	0.023941254	-1.657183648
MRC1	2.10320005	2.500211458	3.743577386	0.002577576	0.023941254	-1.657497607
GIP	-0.503309112	2.484070008	-3.743343993	0.002578704	0.023941254	-1.657928119
ZDHHC13	-0.937689337	6.1335203	-3.741477677	0.002587741	0.024007201	-1.661370762
SERPIND1	-3.043964163	4.774144317	-3.740898661	0.002590552	0.024015325	-1.662438859
CADPS2	-0.838481938	5.323975133	-3.738676861	0.002601365	0.024060239	-1.666537494
EXTL2	-0.694112412	6.859543783	-3.73778635	0.002605711	0.024065992	-1.668180313
MLPH	0.919632675	5.11346515	3.734323566	0.002622684	0.024132973	-1.674568806
UFC1	-0.533142087	7.440051233	-3.732652744	0.002630914	0.02419077	-1.677651493
TXN2	-0.537427437	6.293770383	-3.723347091	0.002677236	0.024515208	-1.694822733
DCLK1	0.943914813	2.323642008	3.721750715	0.002685266	0.024515208	-1.697768811
SMTN	-0.649641787	6.90074905	-3.720831875	0.002689899	0.024515208	-1.69946456
CAPN1	-0.558052587	6.002535933	-3.719957879	0.002694313	0.024537424	-1.70107758
GSTT2	-1.523400525	4.0975976	-3.718288321	0.002702766	0.02456035	-1.704158953
FBXW12	-0.60278075	4.493878933	-3.712534428	0.002732107	0.024700395	-1.714779347
SNUPN	-0.649184675	5.507460783	-3.705731752	0.002767215	0.024945129	-1.727337292
INPP5F	-0.655565987	5.513243542	-3.703466082	0.00277901	0.02496082	-1.7315202
FAM57A	-0.565782125	6.301375533	-3.70176369	0.002787906	0.02502262	-1.734663308
RNASE1	-0.8663919	4.4406464	-3.700994868	0.002791934	0.025027779	-1.736082814
CX3CL1	1.612699825	3.985408683	3.70088421	0.002792514	0.025027779	-1.736287127
SLC12A7	-0.82167305	6.432330158	-3.69745387	0.002810559	0.025135062	-1.742620991
TYRO3	-0.602360037	4.237164983	-3.696230075	0.002817025	0.025174754	-1.744880746
ZP2	-0.547367862	2.451106808	-3.691185342	0.002843842	0.02534841	-1.754196525
NDUFA3	-0.538609113	7.464613292	-3.688806204	0.002856579	0.025400223	-1.758590259
SGCG	0.601323563	2.295415675	3.684894485	0.002877647	0.025532691	-1.765814784
TXNRD1	-0.558336788	9.314777025	-3.680774418	0.002900009	0.025694373	-1.77342472
S100A6	-0.5038728	10.07585205	-3.673565652	0.002939563	0.025970674	-1.78674109
SMYD2	-0.657645125	3.982856108	-3.668926716	0.002965307	0.026086715	-1.795311328
NOC4L	-0.530533412	4.982886767	-3.667536378	0.002973067	0.026136462	-1.797880064
NOTCH1	-0.781175387	5.779909242	-3.666077753	0.002981231	0.026171711	-1.800575037
EMCN	1.29803025	7.01607935	3.666066568	0.002981294	0.026171711	-1.800595702
NOL6	-0.572430125	5.725535233	-3.662280991	0.003002589	0.026267211	-1.807590323
P2RX4	0.879084375	6.36060345	3.662251868	0.003002753	0.026267211	-1.807644136
SYNC	0.822237225	3.646597875	3.660456645	0.003012906	0.026274151	-1.810961345
PDE8B	0.706337913	2.503175383	3.65382925	0.003050693	0.026518381	-1.823208365
OLAH	1.0034115	1.830132425	3.651709359	0.003062881	0.026605698	-1.827126099
SLC7A11	-1.551512575	6.705944717	-3.648913522	0.003079032	0.026727287	-1.83229326
APEX2	-0.525302812	5.24776285	-3.647355874	0.003088067	0.026768282	-1.835172155
DPP4	-1.105569888	2.909223092	-3.645500794	0.003098864	0.026811205	-1.838600874
TIE1	-0.68611785	8.1365368	-3.639302765	0.003135215	0.027044767	-1.85005739
SFPQ	-0.557485112	6.272489242	-3.63354601	0.003169367	0.027207019	-1.860699305
IDH1	-0.561207712	7.525743675	-3.630819462	0.003185674	0.02725416	-1.865739937
NFE2L3	0.606923313	5.186625883	3.628512545	0.003199538	0.027318148	-1.870004961
SLC39A6	0.598860825	5.279884475	3.627538119	0.003205413	0.027340437	-1.871806525
FGF13	1.764480663	3.281014858	3.623625854	0.00322911	0.027468924	-1.879039975
CROCCP2	-0.761899088	4.303853325	-3.621051406	0.003244801	0.027530903	-1.883800151
BTN2A2	-0.568678513	3.339863583	-3.618722848	0.00325906	0.027558288	-1.888105836
MRPS17	-0.501340125	6.3919571	-3.618635798	0.003259594	0.027558288	-1.8882668
ODC1	-0.767301225	8.6232154	-3.608356234	0.003323319	0.027785902	-1.907276311
C2CD3	-0.526774263	3.852201667	-3.607899277	0.003326181	0.027785902	-1.908121404
FBXL4	0.552134063	3.47694595	3.602434477	0.003360603	0.027895459	-1.918228405
BRIX1	-0.858824425	3.855170242	-3.602225312	0.003361928	0.027895459	-1.918615266
CXCL6	1.773850738	4.827308592	3.597431819	0.003392432	0.028036122	-1.927481352
CARD8	-1.20501715	5.545396567	-3.594800492	0.003409296	0.028138027	-1.93234852
ZNF767P	-0.535439437	3.30973915	-3.592762357	0.003422417	0.028190091	-1.936118576
KRT76	0.509584725	3.03263415	3.59228121	0.003425522	0.028196956	-1.937008595
HYAL2	-0.526533925	7.852844542	-3.588038388	0.003453027	0.028365572	-1.944857154
POLM	-0.8053496	4.348545258	-3.587362051	0.003457433	0.028365572	-1.94610831
ZNF23	-0.6426288	2.536889675	-3.585238855	0.003471299	0.028441738	-1.950036085
IL33	-1.6789923	1.84110965	-3.584390383	0.003476856	0.028468478	-1.95160573
SLC1A6	-0.76378565	3.032652533	-3.575550608	0.003535293	0.028813913	-1.967959991
PCDHGB5	0.550493963	3.19841055	3.573448691	0.003549334	0.028875672	-1.97184895
GFOD1	-1.05218455	5.295837067	-3.573028741	0.003552146	0.028875672	-1.972625952
VPS8	-0.510502087	5.42359735	-3.572035522	0.003558806	0.028910644	-1.974463642
KIR3DL3	-0.519654575	2.583234958	-3.567580792	0.003588834	0.029040548	-1.982706204
ZNF268	-0.742638312	2.613943858	-3.565613047	0.00360218	0.029110588	-1.986347241
ABCA1	0.645420475	2.838831958	3.562431552	0.003623865	0.029266775	-1.992234314
LMO2	-1.058422513	6.103665858	-3.560017275	0.003640409	0.029343112	-1.996701851
TIMM13	-0.568291288	7.074698383	-3.552346979	0.003693481	0.029636182	-2.010896201
SETD6	-0.570145075	2.569842542	-3.551723469	0.003697829	0.029641303	-2.012050092
LY6G5C	-0.871928162	3.086494617	-3.548230305	0.003722288	0.029790303	-2.018514797
F2RL1	1.258137875	6.249574392	3.543872014	0.003753035	0.029997696	-2.026580868
GJC1	0.816534063	3.468808208	3.535393467	0.003813591	0.030322814	-2.042273365
RRAS	0.50549925	7.53216135	3.535333437	0.003814023	0.030322814	-2.042384475
PVR	0.939661788	6.190373133	3.533788111	0.003825168	0.030378635	-2.045244761
MTHFD2L	-1.101675463	2.388041333	-3.521225082	0.003917007	0.030845737	-2.068499307
STYK1	-1.089596838	3.530016292	-3.521123679	0.003917758	0.030845737	-2.068687016
LUC7L3	-0.513597275	6.606709008	-3.520624738	0.003921452	0.030847263	-2.069610617
ABCA8	-1.294109325	2.403482175	-3.513037036	0.003978067	0.03115441	-2.083656769
MATN3	-0.71459005	1.828665517	-3.511568696	0.003989118	0.031201588	-2.086375003
GRAMD3	0.68362535	2.230601742	3.510373506	0.003998136	0.03122836	-2.088587592
CADM3	0.697367438	3.736503175	3.509940059	0.004001412	0.03122836	-2.089390011
ZBTB18	0.755370475	4.911101058	3.506638081	0.004026456	0.031309309	-2.095502882
KRT15	-0.567396413	2.6249689	-3.50661195	0.004026655	0.031309309	-2.095551257
RAD54B	-0.550455237	3.403725983	-3.506354348	0.004028615	0.031309309	-2.096028155
TCAP	-0.676568213	4.1150278	-3.50296188	0.004054525	0.0313951	-2.102308681
PRKAR2B	-1.4671764	6.730560175	-3.502230761	0.004060131	0.0313951	-2.103662228
BAK1	-0.545046475	5.171153217	-3.502090101	0.004061211	0.0313951	-2.103922637
GP6	-1.070003225	2.506298183	-3.500137387	0.004076226	0.031473051	-2.107537797
NYNRIN	0.654178837	4.7953728	3.496095258	0.004107488	0.031609576	-2.115021317
GRB14	-2.32719875	4.490745033	-3.491123195	0.004146275	0.031789819	-2.124226704
ZCCHC2	-1.043285613	5.275181217	-3.491123131	0.004146275	0.031789819	-2.124226823
OSGIN2	-0.5304921	2.61762875	-3.490570971	0.004150606	0.031803376	-2.125249118
KLF9	1.013756125	3.557943358	3.490110629	0.004154219	0.031811429	-2.126101418
MVP	-0.656080062	7.092231433	-3.488530699	0.004166646	0.031847648	-2.129026593
TOMM34	-0.622697975	6.659917058	-3.488054667	0.004170398	0.031856706	-2.129907951
CCND2	2.177919938	5.102233275	3.477839281	0.004251735	0.032279379	-2.148821812
RALB	-0.674654038	6.814179983	-3.476904069	0.004259261	0.032297155	-2.1505534
NOS3	-1.130723075	5.277019708	-3.475707128	0.004268913	0.032330703	-2.152769598
RABEP1	-0.530896175	3.858119483	-3.473364473	0.004287869	0.032395203	-2.15710717
PPP2R2A	-0.501613638	7.729280817	-3.469403681	0.004320112	0.032495498	-2.164440891
ZNF395	0.732450288	3.762554708	3.469186628	0.004321886	0.032495498	-2.164842786
SYNGR3	0.625384238	2.409317	3.469162044	0.004322087	0.032495498	-2.164888305
PLEKHA4	-0.982894313	3.281129575	-3.467324933	0.004337132	0.032569162	-2.168289892
WBP5	-0.630361787	8.425119167	-3.466830693	0.004341189	0.032578392	-2.169205027
SMNDC1	-0.575489225	6.811660983	-3.463914491	0.004365204	0.032662092	-2.174604694
BRMS1	-0.620364187	6.10992835	-3.449971437	0.004481897	0.033273776	-2.200422185
PPM1G	-0.538497487	6.683080925	-3.441585771	0.004553595	0.033585132	-2.215949601
ADAM30	-0.506612	2.937126008	-3.440689771	0.004561324	0.033622162	-2.217608692
TNFSF4	-2.143500838	6.375603733	-3.438194588	0.004582919	0.033653995	-2.222228938
PLCL1	-2.570328325	2.957414967	-3.430197224	0.004652832	0.033960191	-2.237037364
SAMD14	-0.591131812	3.32668795	-3.427937207	0.004672784	0.033999571	-2.241222141
PPP1R14B	-0.573791513	7.411540275	-3.425837724	0.004691396	0.034088789	-2.245109655
IFI27	-3.240922163	6.6405643	-3.425329168	0.004695916	0.034088789	-2.246051324
SLC6A4	-0.69191005	3.124437467	-3.422585535	0.004720376	0.034165613	-2.251131563
CDKN2A	-0.546670887	3.220725083	-3.410300769	0.004831487	0.034618939	-2.273878302
TPP2	-0.545107987	5.1448365	-3.407816285	0.004854277	0.034709762	-2.278478547
ELMO1	-0.741398887	4.86977935	-3.406154344	0.004869584	0.034750048	-2.281555763
SMARCD2	-0.513967412	5.252910417	-3.405330966	0.004877185	0.034750048	-2.283080306
GPI	-0.522071862	8.528207033	-3.39865666	0.004939244	0.034940706	-2.295438115
MYBBP1A	-0.5369664	5.437277025	-3.396959542	0.004955152	0.035007569	-2.298580367
REV1	-0.510293337	4.944903483	-3.394876204	0.00497475	0.035081127	-2.302437686
LRFN3	-0.624781462	3.013019425	-3.394697783	0.004976432	0.035081127	-2.302768033
RNF19B	-0.572675938	4.999668508	-3.394510826	0.004978195	0.035081127	-2.303114182
THTPA	-0.569988225	4.88706285	-3.394351903	0.004979694	0.035081127	-2.303408428
AP1B1	-0.588577537	5.78624195	-3.392609549	0.004996162	0.03515723	-2.30663438
MLLT3	-0.510403775	2.752864058	-3.391317738	0.005008406	0.035185295	-2.30902614
ATP5G3	-0.695777325	8.642488275	-3.390044277	0.005020506	0.035228687	-2.311383913
ORC1	-0.553631	2.563043008	-3.387600781	0.005043807	0.035352218	-2.315907928
CCL20	1.506841213	3.048489767	3.384402505	0.005074471	0.035486988	-2.321829306
TRIM38	-0.579797687	4.836894317	-3.379796789	0.005118959	0.035657485	-2.330356287
PAQR6	-0.52356825	3.4977482	-3.374461159	0.005170991	0.035919144	-2.340234353
MMRN2	-0.516277387	7.2349497	-3.370266143	0.005212275	0.036104893	-2.348000536
ABCC5	-0.595373975	4.577291433	-3.369183752	0.005222981	0.036136293	-2.35000432
PNMA1	-0.77598525	7.254554725	-3.36894309	0.005225364	0.036136293	-2.350449846
NDRG1	-1.3551304	5.905742917	-3.366430653	0.005250312	0.03622686	-2.355100952
SPAG5	-0.980040837	4.869323208	-3.365996155	0.005254638	0.03623657	-2.3559053
KLHDC4	-0.772037875	4.077641942	-3.358335229	0.005331518	0.036550839	-2.370086916
DNAL4	-0.639908312	4.061936492	-3.358140896	0.005333483	0.036550839	-2.370446648
DPH2	-0.527262175	5.007922542	-3.358055558	0.005334346	0.036550839	-2.370604619
TFEC	-2.337308025	4.192444425	-3.352933097	0.005386412	0.036838306	-2.380086653
CDC42SE1	-0.551109525	6.215814025	-3.35228236	0.005393062	0.036863482	-2.381291185
TMEM184C	-0.733419562	5.401590025	-3.351606778	0.005399976	0.036890424	-2.382541701
CLDN7	-1.339286663	4.45475745	-3.350864519	0.005407582	0.036908032	-2.383915628
DMXL1	-0.650505837	3.310574608	-3.344006555	0.005478372	0.037261932	-2.396609363
DAP	-0.53840925	7.86992925	-3.341969816	0.005499575	0.037283573	-2.400379116
ANKRD55	1.200090688	4.079012292	3.341622121	0.005503203	0.037287803	-2.401022649
SDR39U1	-0.613838112	5.714195083	-3.339087257	0.005529725	0.037365529	-2.405714255
FBXW7	-0.680312612	4.280926767	-3.334996427	0.0055728	0.037485539	-2.413285458
BAP1	-0.67604555	6.310594883	-3.332644763	0.005597715	0.037485539	-2.417637721
DYNLT3	-0.651991887	7.364638983	-3.330866697	0.005616627	0.037564221	-2.420928349
CLDN14	-0.826093312	3.29228625	-3.327088295	0.005657031	0.037732791	-2.427920754
LIMK2	-0.994398563	4.7389237	-3.324144013	0.005688718	0.037862765	-2.433369325
CCDC106	-0.625668937	3.2206899	-3.322496825	0.005706523	0.037920276	-2.436417469
PCF11	-0.727067613	3.849351267	-3.320295919	0.005730402	0.038004001	-2.44049019
PRSS21	0.6210733	2.235305933	3.318681628	0.00574798	0.038058928	-2.443477331
PLVAP	-1.104911088	4.489604692	-3.31273184	0.005813239	0.038199968	-2.454486549
FZD7	0.705031413	1.776340533	3.311617585	0.005825544	0.038240335	-2.45654823
KIF13B	-0.502254088	5.195616583	-3.308957442	0.005855025	0.038306602	-2.46147012
BMP2	-2.724480988	5.716604383	-3.308321496	0.005862095	0.038318158	-2.462646745
LPXN	-1.527058538	5.89530625	-3.307019686	0.005876594	0.038372524	-2.465055322
ATP6V0A4	-0.715401875	2.183013258	-3.306134131	0.005886479	0.038416855	-2.466693732
CAMTA1	0.958999888	2.047052467	3.30334985	0.005917664	0.03849505	-2.47184495
SLC6A3	-0.5625934	3.344778842	-3.303126931	0.005920168	0.03849505	-2.472257366
MAGEC1	0.517767863	1.65672225	3.301623298	0.005937086	0.038559661	-2.475039162
DOK4	-0.576988538	3.7851319	-3.300583643	0.005948813	0.038567735	-2.476962545
BFSP1	-0.569347275	2.403668525	-3.300479461	0.005949989	0.038567735	-2.477155281
PTPRR	-0.931271263	1.976243083	-3.298820397	0.005968753	0.038608721	-2.480224523
PIPOX	-0.542996763	2.820291692	-3.293278697	0.006031865	0.038837765	-2.490476083
MRPL15	-0.58683775	7.839098192	-3.29141192	0.006053275	0.038868055	-2.493929248
GATA6	-2.159706938	5.2880615	-3.288267437	0.006089514	0.03900368	-2.499745704
SS18L2	-0.586410387	6.367504333	-3.283438596	0.006145589	0.039261552	-2.508677261
MYOG	-0.595150013	3.262974825	-3.276970391	0.006221517	0.039563367	-2.520640015
CLDN5	-1.330449363	7.231694842	-3.272714166	0.006271994	0.039797058	-2.528511123
CXCL12	1.40975175	3.732271075	3.271769408	0.006283254	0.039813187	-2.530258208
CCDC109B	-0.58336115	6.566420583	-3.266406903	0.006347554	0.040081359	-2.540174259
MAP4K2	-0.524341163	4.0437186	-3.264705161	0.006368097	0.040122112	-2.543320843
TTC26	-0.6362671	3.937386242	-3.262080632	0.006399912	0.040264623	-2.548173518
STEAP1B	-0.503569562	5.351670867	-3.25901427	0.006437284	0.040435004	-2.553842851
RGS5	-3.395459338	5.328880733	-3.257035207	0.006461521	0.040508517	-2.557501739
ITPR2	0.632941388	4.34733225	3.252859234	0.006512965	0.040750396	-2.56522185
TSPAN3	-0.532130612	8.006819217	-3.25283741	0.006513235	0.040750396	-2.565262194
SMG8	-0.5478128	5.825221008	-3.248417122	0.00656814	0.04103929	-2.573433329
EDIL3	0.613441075	2.804197633	3.247834617	0.00657541	0.04103929	-2.574510071
NSMAF	-0.5972396	6.435380158	-3.247805847	0.006575769	0.04103929	-2.574563252
LIN28A	-0.535683425	1.428181108	-3.246975354	0.006586148	0.041082342	-2.57609837
NEDD4	0.621738688	5.513756942	3.246162592	0.006596322	0.041104492	-2.57760069
YTHDF2	-0.5044212	7.898633875	-3.235564818	0.006730437	0.041730726	-2.597187623
LAMB3	0.759873425	3.571240867	3.234820419	0.00673996	0.041768906	-2.598563278
FABP4	1.239792888	4.918537708	3.23106746	0.006788176	0.042016412	-2.605498458
PHACTR2	-0.646083813	6.468534617	-3.230797115	0.006791663	0.042016412	-2.605998015
LRRC17	1.640836188	4.919835258	3.229572281	0.006807482	0.042082308	-2.608261288
KLRB1	0.509121063	2.691007408	3.227138356	0.006839027	0.042174695	-2.612758572
MAVS	-0.523078437	4.695095683	-3.221552064	0.006911985	0.042348703	-2.623079779
CTR9	-0.520501375	6.662149292	-3.220633214	0.00692406	0.04235996	-2.624777324
GOT2	-0.509909437	8.459755925	-3.218047323	0.006958156	0.042505707	-2.629554492
INHBA	1.484708025	4.244677925	3.215347649	0.006993933	0.042661272	-2.634541576
PALB2	-0.555177513	4.564437392	-3.214051348	0.007011177	0.042724469	-2.636936115
ABCA6	-0.614679063	2.090864042	-3.211850449	0.007040553	0.042806575	-2.641001479
DSTNP2	-0.5062892	4.879528333	-3.203505659	0.00715306	0.043326802	-2.656413613
NIT2	-0.538690913	5.92644485	-3.201749473	0.007176966	0.043326802	-2.659656765
CXADR	-1.360064213	4.58282805	-3.201542089	0.007179794	0.043326802	-2.660039732
TFB2M	-0.5667292	6.015434042	-3.200402399	0.007195357	0.043336231	-2.662144316
PCDH17	-1.1613279	3.402367825	-3.189848307	0.007341098	0.043873401	-2.681631069
BLCAP	-0.589621587	7.414499233	-3.188092882	0.007365625	0.043998797	-2.684871744
PTPN22	-1.02855675	1.928606125	-3.183287673	0.007433183	0.044295776	-2.693741861
PPAP2B	-2.01062725	6.079739367	-3.181736388	0.007455126	0.04438392	-2.696605206
OXA1L	-0.706523862	7.844983958	-3.178519631	0.007500833	0.044506616	-2.702542294
MAFG	-0.539200075	4.914302742	-3.165275121	0.007692006	0.045337546	-2.726982024
COL5A3	0.873993813	3.822969233	3.161595144	0.007745985	0.045503712	-2.733771017
GLS	-0.571454512	4.479320325	-3.161543337	0.007746748	0.045503712	-2.733866588
HOXA5	-1.82715505	5.484212192	-3.158414775	0.007792942	0.045643678	-2.739637748
PDCD2	-0.507955062	4.158611708	-3.157659788	0.00780413	0.045646617	-2.741030372
HSPA9	-0.551102713	6.651532908	-3.154714933	0.007847927	0.04576988	-2.746462067
IL18R1	-0.745219075	2.559129117	-3.154565	0.007850163	0.04576988	-2.746738602
KLHL4	0.55828085	2.753071267	3.144100704	0.008007836	0.04631315	-2.766035828
MEFV	0.583128963	3.692823183	3.142958631	0.008025236	0.046333604	-2.768141565
GPR125	-0.935916112	4.817677175	-3.139424708	0.008079314	0.046480296	-2.774656895
SH3TC1	-0.559106125	5.837157367	-3.133275246	0.00817429	0.04682393	-2.785992693
TEFM	-0.703008362	5.186765992	-3.131829556	0.008196779	0.046878975	-2.788657335
RAB38	-1.57155865	3.738122267	-3.128333965	0.008251414	0.047092245	-2.795099776
GNPDA1	-0.788982637	6.36552245	-3.125825288	0.008290848	0.047199063	-2.799722876
BAZ2B	-0.50999555	4.908759633	-3.113992035	0.008479415	0.047864926	-2.821524627
NMI	-0.891512787	6.218962183	-3.111141596	0.008525475	0.048015751	-2.826775037
SMAGP	-0.697246012	6.38870205	-3.107668613	0.008581932	0.04815936	-2.833171466
TDP1	-0.5191392	6.05701235	-3.099896694	0.008709633	0.048611815	-2.84748277
LRFN4	-0.508475637	5.510195058	-3.099260248	0.008720174	0.048648776	-2.848654556
DECR1	-0.544183088	7.090931525	-3.095204613	0.008787647	0.048808312	-2.856120934
ATP6V0E2	-0.873896862	5.691062008	-3.094472191	0.008799887	0.048808312	-2.8574692
CDC7	-0.860145487	4.33026015	-3.092306112	0.008836188	0.048944041	-2.86145638
THY1	0.658797788	3.781640275	3.091234427	0.008854203	0.049021953	-2.863428953
ECE1	-0.5127339	6.848204925	-3.088151909	0.008906225	0.04924646	-2.869102298
YES1	-0.6468719	5.693279858	-3.084880432	0.00896177	0.049426376	-2.875122718
RORA	-1.188157563	2.735936917	-3.081893284	0.00901279	0.049568351	-2.880619258
CPD	0.5499912	5.9060235	3.078783064	0.009066221	0.049796017	-2.886341608
HS2ST1	-0.586872463	4.738752958	-3.076781148	0.009100779	0.049919561	-2.890024485
MRPL46	-0.539273375	6.112845633	-3.07598347	0.009114585	0.049951694	-2.891491876
MARCKSL1	-0.566398563	8.784774742	-3.074320526	0.009143435	0.050065048	-2.89455085
SLC2A8	-0.560633512	4.575188625	-3.072386717	0.0091771	0.050205084	-2.898107833
CCNJL	-0.63523	3.885900992	-3.069381651	0.009229658	0.05036875	-2.903634722
ENOSF1	-0.674521562	4.085725617	-3.066280254	0.009284216	0.050479621	-2.909338107
ZNF281	-0.5437498	4.400160167	-3.06388399	0.00932659	0.050607514	-2.913744296
SH3GL2	-0.50047165	1.145792517	-3.0631657	0.00933933	0.050637611	-2.915064989
IL1RL1	-0.75512925	6.18853235	-3.061819592	0.009363251	0.050709438	-2.917539925
LRP3	-0.682121075	3.884615808	-3.061001997	0.00937781	0.050721896	-2.919043079
CEP63	-0.619531725	4.298426925	-3.056169045	0.009464333	0.050989914	-2.927927492
GCHFR	-0.7489988	3.443468608	-3.055673566	0.009473248	0.051015803	-2.928838232
DLX2	-0.530914763	3.115224575	-3.053292728	0.009516204	0.05118052	-2.9332142
RUNX1T1	-0.863204338	3.608739233	-3.051109417	0.009555767	0.051371042	-2.937226739
SLC16A4	-1.0450909	2.529188742	-3.049442817	0.009586077	0.051481859	-2.940289413
ACAD8	-0.610033475	4.814769108	-3.049173161	0.009590991	0.051481859	-2.940784934
CEBPZ	-0.625125362	5.635931767	-3.039356938	0.009771565	0.052057696	-2.958819474
FILIP1L	1.30555315	6.584512958	3.037218259	0.009811354	0.0522018	-2.962747701
NUAK1	1.010677338	6.887847058	3.03595115	0.009835004	0.052283473	-2.9650749
SERPINB8	-1.103205438	5.587591717	-3.035371341	0.009845845	0.052296311	-2.966139747
CDH2	0.919265725	6.099770858	3.034824469	0.009856081	0.052328288	-2.967144078
TRAPPC2L	-0.544884838	6.951596083	-3.032241846	0.009904565	0.052473481	-2.971886752
GAREM	0.5780884	2.468039933	3.027690065	0.009990595	0.052787885	-2.980244245
MRPL22	-0.764974187	6.982086017	-3.026699207	0.010009421	0.052848549	-2.982063332
ARAP3	-0.5989445	6.895044583	-3.025531751	0.010031647	0.052898402	-2.984206527
SLC20A1	-0.824782938	8.064380992	-3.025134959	0.010039213	0.052915817	-2.984934926
HSPE1	-0.537987125	7.494671058	-3.024573947	0.010049919	0.052927233	-2.985964765
CCL2	1.593923225	8.459196692	3.015656839	0.010221628	0.053536316	-3.002330245
TNFSF18	2.067285088	6.281570917	3.014613096	0.010241917	0.053553175	-3.004245386
PIR	-1.063516638	7.126931092	-3.008234257	0.010366784	0.054023044	-3.015947777
GLRX	-0.532584812	5.835653717	-3.000238632	0.010525443	0.054676523	-3.030611354
FGGY	-0.710994437	3.713188392	-2.994710578	0.010636548	0.055081964	-3.040746277
LTBP1	1.274855963	5.312248675	2.991028893	0.01071119	0.055376094	-3.04749464
IL1A	-1.078745138	2.77938475	-2.986171494	0.010810467	0.055703745	-3.056396183
ARHGAP19	-0.6323586	3.8107978	-2.983487428	0.010865716	0.055848863	-3.061314017
RGS7	0.770074838	1.64992805	2.983375638	0.010868023	0.055848863	-3.061518827
OBFC1	-0.507014575	5.047848167	-2.982985038	0.010876088	0.055856386	-3.062234439
TRIP13	-0.596004375	6.401363875	-2.979977453	0.01093839	0.056060378	-3.067744117
SLC2A6	0.51148745	5.276212892	2.97609536	0.011019332	0.056346313	-3.0748546
PRMT7	-0.576062987	3.726064567	-2.974124648	0.011060648	0.056411395	-3.078463644
MTG1	-0.53399055	6.0169595	-2.969502723	0.011158154	0.056695115	-3.086926531
KDR	-0.86528275	7.576478067	-2.968950019	0.011169871	0.056731428	-3.087938416
AHNAK2	-0.890311262	6.230536317	-2.967454756	0.011201631	0.05676791	-3.090675781
ST3GAL6	-1.3664008	2.783782092	-2.955269484	0.01146382	0.057537916	-3.112975265
AMFR	0.604363463	4.93939	2.952065806	0.011533758	0.057659502	-3.118835718
FIG4	-0.567823087	5.044568775	-2.951099445	0.011554938	0.057718533	-3.120603273
CROT	-0.5671019	4.719193508	-2.947568999	0.011632643	0.057967079	-3.127059968
PDLIM3	-0.698738013	2.948492617	-2.946766207	0.011650384	0.057985653	-3.12852799
LOC389906	-0.569293313	1.3128628	-2.941704967	0.011762857	0.058304652	-3.137781715
CNPY2	-0.569553325	6.724595942	-2.939690546	0.011807921	0.058404864	-3.141464068
METRN	0.561832963	4.819505692	2.935191987	0.011909178	0.058662152	-3.149685918
SCML2	-0.663832812	4.941832433	-2.934626931	0.011921957	0.058667931	-3.150718505
RPH3AL	-0.6233473	3.607540967	-2.934513237	0.01192453	0.058667931	-3.150926265
KCNC4	-0.613591462	3.635294475	-2.934104197	0.011933791	0.058690234	-3.151673721
MXI1	-0.689457525	5.132891325	-2.931125118	0.012001458	0.058860454	-3.157116999
ICAM1	0.87075825	6.152671425	2.926554903	0.012106007	0.05927884	-3.165465757
RWDD1	-0.551656687	7.0846813	-2.926100621	0.012116448	0.059283196	-3.16629551
RGS4	0.8539584	7.35443835	2.922609824	0.01219698	0.05953642	-3.172670774
SEMA3F	-0.733672162	5.95344395	-2.919974201	0.012258135	0.05978791	-3.177483374
RASSF8	-0.619834037	2.769175742	-2.919392294	0.012271678	0.059792159	-3.178545827
SEMA4C	-0.853943275	4.584421692	-2.918365338	0.012295615	0.059806219	-3.180420766
NDST1	-0.642580075	4.679585167	-2.914650481	0.012382591	0.060011658	-3.187202133
FOXN3	0.564392488	5.452672717	2.912703869	0.01242841	0.060145752	-3.190755026
FOXC1	-0.888130562	5.329415067	-2.911950113	0.012446197	0.060206664	-3.192130647
FANCI	-0.678961813	4.810059608	-2.910100721	0.012489945	0.06032595	-3.195505566
MAPKAPK3	-0.50055245	5.209057408	-2.902337417	0.012675258	0.061054707	-3.209668587
C1orf27	-0.531445475	4.727897133	-2.900779947	0.012712762	0.061195465	-3.212509164
FHL1	1.510123025	6.763551292	2.900378693	0.012722442	0.061195465	-3.213240944
SGPP1	0.799393038	4.047701508	2.898530937	0.012767113	0.061295984	-3.216610524
ILKAP	-0.597656075	5.057597233	-2.898420355	0.012769791	0.061295984	-3.21681217
ST5	-0.68194575	3.3111205	-2.897402826	0.012794462	0.061390666	-3.218667568
FZD4	-0.637391125	7.177678217	-2.891712443	0.012933301	0.06180108	-3.229041463
SNHG17	-1.038331663	5.021034358	-2.890306825	0.012967826	0.06188759	-3.231603422
CYB5R4	-0.696383812	4.2978947	-2.888919209	0.013001998	0.062026824	-3.234132349
BAG3	-0.63248355	7.651372025	-2.886675694	0.013057436	0.062171827	-3.238220683
HCP5	0.537967913	2.2714106	2.885495745	0.013086687	0.062263336	-3.240370662
ADRM1	-0.643873725	7.650896525	-2.882559998	0.013159746	0.062467274	-3.245719172
HSPA14	-0.519294588	5.472612092	-2.881503537	0.013186135	0.062568615	-3.247643649
BLVRB	-0.734457663	6.051020067	-2.879399813	0.013238841	0.062698867	-3.251475462
PCDH7	-0.944742412	2.3520907	-2.878227886	0.013268292	0.062761966	-3.253609836
DDX49	-0.585421137	4.864218158	-2.878065067	0.013272389	0.062761966	-3.253906358
FYCO1	-0.704936837	4.669356417	-2.873724135	0.013382078	0.063064916	-3.261810804
SPRY1	1.087403138	4.191295625	2.872627321	0.013409934	0.063155115	-3.263807653
GIPC2	-2.3094677	3.455497608	-2.870872223	0.013454629	0.063310199	-3.267002671
NET1	-0.516820638	5.365491967	-2.8699322	0.013478627	0.063399092	-3.268713759
SPDYE2	-0.519739937	2.693455517	-2.867099143	0.013551212	0.063565083	-3.273870026
CDCP1	-2.428421813	4.3144454	-2.866437948	0.013568207	0.063575019	-3.275073288
NIP7	-0.687948975	5.48844915	-2.859852769	0.01373863	0.064071379	-3.287054309
CTSL	-0.774114212	7.134369067	-2.859042542	0.013759744	0.064138078	-3.288528066
CPA3	-0.987169837	4.1469928	-2.858450063	0.013775204	0.064166596	-3.289605703
ECI2	-0.6127319	7.901722533	-2.857546516	0.013798814	0.064166596	-3.291249045
PLSCR4	1.500786425	7.405344617	2.857129097	0.013809735	0.064166596	-3.292008199
BASP1	-0.974345112	8.905512908	-2.854124539	0.013888594	0.06432803	-3.297471921
CNR1	0.528062913	2.199719083	2.848649041	0.014033453	0.064733279	-3.307426131
FAM46A	1.003433063	4.48575185	2.847958336	0.014051832	0.064793979	-3.308681538
RCN3	-0.711462175	6.034186492	-2.845003231	0.014130733	0.065036999	-3.314051986
TMEM47	0.561155275	6.259219358	2.842968396	0.014185317	0.065201867	-3.317749348
PLEK2	-0.887766375	5.422237575	-2.842884752	0.014187565	0.065201867	-3.31790132
ECHDC2	0.507620413	4.807766567	2.841403139	0.014227446	0.065336768	-3.320593116
TRIM8	-0.6150773	6.569949908	-2.8404871	0.014252158	0.065380468	-3.322257239
ADTRP	-1.069062575	3.554784158	-2.835884604	0.014376966	0.0657331	-3.330616752
HEXB	-0.57282375	7.858116575	-2.834864075	0.014404786	0.065745089	-3.332469973
RPP25	-1.065532063	4.627581233	-2.83465347	0.014410534	0.065745089	-3.332852401
NPR2	-0.613881875	3.950533083	-2.834610876	0.014411696	0.065745089	-3.332929747
CLEC11A	-0.622976575	4.063909817	-2.834259797	0.014421284	0.065754958	-3.333567243
DOCK10	-0.58292025	2.8955352	-2.831361938	0.014500659	0.065877616	-3.338828634
ORC6	-0.6449991	5.3521228	-2.830492685	0.014524553	0.06592463	-3.340406649
TNS3	0.723130738	5.909828842	2.827868944	0.01459691	0.066104138	-3.345169118
PLAC8	-0.977050875	2.871795175	-2.825242711	0.014669691	0.066216319	-3.349935216
VRK1	-0.550317225	5.63328305	-2.824902393	0.014679149	0.066234923	-3.35055276
ZWINT	-0.628071212	7.218785792	-2.822968647	0.014733002	0.066381398	-3.354061469
KCNJ2	-1.192666688	4.8088718	-2.820079647	0.014813821	0.066490639	-3.359302537
NUDT15	-0.5593578	6.04882005	-2.819765054	0.014822649	0.066490639	-3.359873188
DDB2	-0.521599037	6.840002117	-2.819394991	0.014833039	0.066490639	-3.36054444
PPP1R13L	0.642151838	5.87072005	2.817698776	0.014880755	0.066497408	-3.363620955
UQCC1	-0.5074475	5.420595858	-2.817330701	0.014891129	0.066497408	-3.364288503
DBNDD1	-0.6707412	5.0297461	-2.817275811	0.014892677	0.066497408	-3.36438805
SLC43A3	-0.9269291	6.019801408	-2.817053826	0.014898937	0.066501441	-3.364790636
SERPINB2	-2.933182825	5.917136342	-2.816186132	0.014923434	0.066515113	-3.366364197
PCDH9	-0.5667504	2.9026248	-2.815982517	0.014929188	0.066516876	-3.366733438
GTF2E1	-0.711506438	5.55498605	-2.815456021	0.014944078	0.066559324	-3.367688173
DZIP1	-0.874115237	3.901311242	-2.814368852	0.014974869	0.066600877	-3.369659505
TBC1D16	-0.683429425	5.602420817	-2.813976284	0.014986003	0.066619142	-3.370371298
TPM1	0.685662725	7.710404367	2.811580811	0.015054119	0.066730923	-3.374714256
TMEM38B	-0.53713545	4.930858975	-2.811260715	0.015063244	0.066730923	-3.375294527
MRPS10	-0.587059625	5.736814233	-2.810050548	0.015097792	0.066788629	-3.377488199
PRKX	-0.892876938	4.100598342	-2.809809112	0.015104694	0.066795357	-3.377925826
SKIL	-0.600685212	2.903620058	-2.801849497	0.015333984	0.067369967	-3.392349037
BHLHB9	-0.645018162	3.215507133	-2.795927674	0.015506793	0.067805079	-3.403074057
PDLIM4	-0.598684025	4.819856208	-2.795636939	0.015515327	0.067813997	-3.403600483
STARD8	-0.793916088	4.250990992	-2.79516943	0.015529058	0.06782625	-3.404446965
FUZ	-0.506389775	3.695779458	-2.793747705	0.015570891	0.067937246	-3.407020983
PPA2	-0.52005785	6.386333883	-2.792793559	0.015599027	0.067964452	-3.408748298
MLXIP	-0.59718995	4.016781483	-2.790572208	0.015664726	0.068155011	-3.412769175
TFF3	1.018091925	4.159985125	2.787853795	0.015745497	0.068377608	-3.417688845
PTPRG	-0.821119687	5.0380286	-2.787757542	0.015748365	0.068377608	-3.417863021
PLEKHA5	-0.68190775	4.284978192	-2.787602789	0.015752976	0.068377608	-3.418143053
LRIG1	-0.696462663	4.542688517	-2.781136684	0.015946842	0.06887039	-3.429840734
FDX1	-0.658025737	6.126354525	-2.780624211	0.015962307	0.06887039	-3.430767584
RCN1	-0.500141725	8.451271392	-2.77590396	0.016105445	0.069175396	-3.439302782
TLR3	-0.564421388	1.87685265	-2.774131212	0.016159529	0.069359692	-3.442507455
ENDOD1	0.524830813	4.908759967	2.769085068	0.016314456	0.06989127	-3.4516271
NLGN1	-1.61735645	3.418955008	-2.765237155	0.016433577	0.070222122	-3.458578755
NID1	0.627845725	6.379340358	2.760261901	0.016588864	0.070664919	-3.46756385
PCDH12	-1.218099325	4.552409417	-2.759622294	0.016608932	0.070699392	-3.468718688
SCG5	0.502864763	2.3482987	2.759459497	0.016614044	0.070699392	-3.469012615
IL1B	1.1620864	4.022803633	2.758588233	0.016641426	0.070776429	-3.470585601
PMF1	-0.516016062	5.850683958	-2.756906527	0.016694406	0.070873896	-3.473621444
GCFC2	-0.529958687	4.081364617	-2.754639934	0.016766073	0.071029784	-3.47771247
KLHL7	-0.560481625	5.085843567	-2.745402215	0.0170613	0.071717549	-3.494377864
SET	-0.591196512	8.208470358	-2.743288205	0.017129576	0.071822491	-3.498189849
SULF1	1.592707563	4.652094758	2.741837563	0.017176583	0.071958461	-3.500805252
C3orf14	-0.725537375	6.156005483	-2.741462056	0.017188771	0.071985228	-3.501482213
EFNB1	-0.609852987	4.447867633	-2.741023889	0.017203004	0.072020537	-3.502272107
DNAJB14	-0.500158713	4.895305192	-2.728345979	0.017619871	0.072967245	-3.525114077
QPCT	-0.796008975	4.883701375	-2.727520425	0.017647357	0.073038519	-3.526600622
HSD17B8	0.531468475	4.080369333	2.727225626	0.017657183	0.073038519	-3.527131429
PRSS3	-1.3156579	5.711495492	-2.726069404	0.01769577	0.073170418	-3.529213163
MAFB	1.149703875	3.959162925	2.725269427	0.017722517	0.073244431	-3.530653367
KCNMB1	-0.632542075	3.435298292	-2.72518115	0.017725471	0.073244431	-3.530812287
PGF	-0.613261137	6.407865833	-2.723898173	0.017768456	0.073300049	-3.533121811
IFI16	-0.554706675	7.292976925	-2.721613707	0.017845249	0.073543519	-3.5372335
BDH2	-0.575900038	6.315311858	-2.717527325	0.017983427	0.073916648	-3.544586295
IL15RA	-0.555594175	5.187968692	-2.714278306	0.018094038	0.074214647	-3.550430487
S1PR1	-0.624092875	7.465779692	-2.714054868	0.018101669	0.074214647	-3.550832335
ATP8A1	-0.726731988	1.861260142	-2.712289914	0.01816206	0.074402055	-3.554006281
LAMP3	2.0974507	5.034639533	2.712132495	0.018167456	0.074402055	-3.554289344
KIAA1551	-0.657828212	4.539718717	-2.7113611	0.01819392	0.074485861	-3.555676381
EIF4EBP1	-0.66623375	7.631171233	-2.709591208	0.018254783	0.074685768	-3.558858436
TANK	0.749918588	5.742583425	2.707092955	0.018341032	0.074964514	-3.563349136
HELLS	-0.535105912	3.901934375	-2.699596068	0.018602256	0.075683319	-3.576818942
DUSP6	-0.914559012	7.346792508	-2.697892633	0.018662118	0.075747794	-3.57987825
LPCAT1	-0.528339212	6.495760042	-2.696371893	0.018715718	0.075832451	-3.582609038
DNAJC9	-0.623591425	6.483498767	-2.695735949	0.018738177	0.075863338	-3.583750888
ATP6V0B	-0.542623425	7.47340615	-2.688491574	0.018995893	0.076656705	-3.596753545
LRRC8D	-0.579226312	6.2035542	-2.685802498	0.019092436	0.076846437	-3.601577827
USPL1	-0.54144595	5.059022367	-2.683180884	0.01918702	0.077127097	-3.606279906
POM121L2	-0.50074275	2.775303875	-2.680560266	0.019282025	0.077383698	-3.610979033
PITPNC1	-0.781895562	4.319885683	-2.679518102	0.019319934	0.077485734	-3.61284745
PROCR	-0.552149262	8.125703833	-2.677755773	0.019384206	0.077618113	-3.616006578
HOXB6	-0.560685237	3.398445658	-2.67353897	0.019538842	0.078061131	-3.6235634
TMEM158	-2.578860575	5.286916308	-2.670589837	0.019647707	0.078193968	-3.628846644
E2F5	-1.074937625	2.566918583	-2.666928308	0.019783695	0.078558862	-3.635404017
GAB2	-0.535061262	5.686458533	-2.665825281	0.019824841	0.078641436	-3.637378953
CCNH	-0.6309763	6.979710867	-2.664423043	0.019877269	0.078728953	-3.639889311
TDG	-0.6478001	6.397058158	-2.663523674	0.019910967	0.078787003	-3.641499225
CCDC47	-0.51310525	7.213417267	-2.663063208	0.019928241	0.078830229	-3.642323427
ACSL5	0.854848538	3.76022965	2.661900279	0.019971934	0.0788723	-3.644404823
KCTD20	0.673291488	5.725623158	2.661765573	0.019977001	0.0788723	-3.644645903
ANGPTL2	-0.55192075	4.377552267	-2.660881537	0.020010286	0.078931123	-3.64622796
INSIG2	-0.537087537	5.172086533	-2.659838295	0.020049635	0.078983219	-3.648094754
PARPBP	-0.7543146	2.831681625	-2.657828324	0.020125661	0.079160417	-3.651690883
BTK	-0.637696712	2.811367767	-2.657564328	0.020135667	0.079160417	-3.652163157
MOAP1	-1.166540238	5.553023542	-2.654492177	0.02025247	0.079379196	-3.657658157
TSEN2	-0.528848363	3.8796858	-2.645662472	0.020591871	0.080152647	-3.673442019
SPATA7	-0.872418562	3.27973	-2.645215351	0.020609204	0.080152647	-3.674240914
MEIS2	-1.849951425	5.327812675	-2.645132465	0.020612419	0.080152647	-3.674389007
PMP22	-0.780783738	7.855980817	-2.633559871	0.02106611	0.081183987	-3.695053565
LEPREL2	-0.531655225	4.664255867	-2.629904807	0.021211416	0.08154144	-3.701575116
HK2	-0.52180135	3.975713842	-2.629586772	0.021224106	0.081564962	-3.702142453
ANGPTL4	0.8917932	6.246810825	2.628725598	0.021258504	0.081646599	-3.703678593
GFRA1	0.666245225	1.541388992	2.627822479	0.021294635	0.08173479	-3.705289406
QSOX1	-0.632907525	7.29954685	-2.625009638	0.021407555	0.082012669	-3.710305447
EMP1	-0.618798925	7.255183217	-2.611853022	0.021943511	0.083476802	-3.733747475
RBM3	-0.543802737	6.493267583	-2.611086392	0.021975141	0.08354627	-3.735112421
CTSK	-0.865419375	4.33632385	-2.607998337	0.022102999	0.083775427	-3.740609409
TUSC3	0.928763175	4.94643295	2.603913086	0.022273258	0.084146227	-3.747878678
GCH1	-0.798109212	3.326476258	-2.594868715	0.02265475	0.085242017	-3.763960689
TIPIN	-0.5546863	4.729917967	-2.590650688	0.022834834	0.08568585	-3.771455404
PLCL2	-0.51667975	2.605479542	-2.580069973	0.023292712	0.086800489	-3.790240063
MGST2	-0.746876987	7.198733392	-2.578593631	0.023357305	0.086886156	-3.792859339
GINS4	-0.767044675	3.941602242	-2.574295649	0.023546345	0.087404541	-3.800482183
CITED2	0.701027513	6.191536225	2.574003943	0.023559229	0.087422359	-3.800999413
EVI2B	-0.650881837	2.31333485	-2.573123308	0.023598167	0.087449167	-3.802560784
BEX1	1.134213525	3.9341866	2.572488088	0.023626292	0.087491992	-3.803686936
ADSS	-0.517840025	7.025146383	-2.571624022	0.023664601	0.087607722	-3.805218665
VASH1	-1.516269413	4.5709052	-2.57062658	0.023708899	0.08765785	-3.806986644
FST	-1.41484545	4.32302685	-2.570569655	0.02371143	0.08765785	-3.807087537
PKIG	-0.5477761	7.875546467	-2.568026185	0.023824766	0.087793025	-3.811594924
ZNF432	-0.721948587	3.359661133	-2.567957861	0.023827818	0.087793025	-3.811715985
ITGBL1	1.014996538	3.130310092	2.566558026	0.023890426	0.08797148	-3.814196108
RAB32	-0.573421362	7.453147583	-2.563895852	0.024009934	0.088178572	-3.818911642
GOSR2	-0.600417887	5.004616267	-2.563723235	0.024017703	0.088178572	-3.81921735
LINC00094	-0.51002025	4.72754515	-2.560946039	0.024143033	0.088448063	-3.824134975
GPR116	2.173766125	6.337600808	2.560526454	0.024162023	0.088448063	-3.824877804
ANKRD46	-0.570172425	4.59542325	-2.559333831	0.02421608	0.088486607	-3.82698901
EN1	0.920807763	1.731979383	2.559167767	0.024223616	0.088486607	-3.827282957
C9orf9	-0.5430489	3.157825475	-2.55891459	0.02423511	0.088486607	-3.82773109
SLC36A1	-0.773094612	4.483803658	-2.552450031	0.024530395	0.089164214	-3.8391691
SUSD5	1.294536563	3.435281475	2.552184687	0.024542589	0.089182424	-3.839638399
UBR7	-0.556321437	5.827501933	-2.54437431	0.02490418	0.089864994	-3.853445546
FBN1	0.772809275	5.835631367	2.540206131	0.025099259	0.090318895	-3.860808769
FAM102A	-0.89830355	4.262187008	-2.540132243	0.02510273	0.090318895	-3.860939261
ZNF226	-1.047839275	4.145544567	-2.538172897	0.025194955	0.090598196	-3.864399205
ENPP4	-1.141756388	2.5968447	-2.537090631	0.025246037	0.090729315	-3.866309992
CSF2RB	-1.344336713	5.377838875	-2.534593895	0.025364263	0.091075095	-3.870717131
KIF3B	-0.690103712	4.532557567	-2.5342834	0.025379004	0.091101669	-3.871265111
MFHAS1	-0.765489863	4.2839828	-2.532473602	0.025465086	0.091305058	-3.874458739
PANK2	-0.523410687	6.432762308	-2.531783248	0.025497997	0.091368529	-3.875676776
ACKR1	0.545556675	3.371922	2.527618515	0.025697415	0.091863005	-3.883022703
SLCO2A1	1.041073775	4.612366692	2.5165551	0.026234522	0.093069199	-3.902518511
GCLM	-0.634384938	8.002652767	-2.513677918	0.026375975	0.093361769	-3.907584252
DBF4	-0.503453	5.235504833	-2.513653806	0.026377163	0.093361769	-3.907626698
GDPD5	-0.83442145	5.154337992	-2.513149644	0.026402026	0.093397217	-3.908514166
BACE1	-0.504663888	4.291724267	-2.512327037	0.026442643	0.093476475	-3.909962065
PANX1	-0.960641212	4.53806515	-2.505463293	0.026783906	0.094210434	-3.922037329
ALDH3A2	-0.674895237	5.328754158	-2.504569166	0.026828674	0.094287749	-3.923609579
PRR5L	-0.616715788	2.058279708	-2.5038256	0.026865959	0.094338655	-3.924916944
COL4A2	1.1231167	8.461818183	2.496968888	0.027212144	0.095177329	-3.936966801
MRPL39	-0.500965025	6.387300558	-2.4954926	0.027287241	0.095256502	-3.939559814
RGS2	-1.5419505	5.3386318	-2.495467939	0.027288498	0.095256502	-3.939603125
CDH11	0.7475801	5.679640742	2.492506954	0.027439731	0.095569412	-3.944802417
MAFK	-0.528184388	3.5184515	-2.490894298	0.027522439	0.095776852	-3.947633292
ASS1	0.741149263	2.813373067	2.486890653	0.027728814	0.096306033	-3.954658772
THAP7	-0.511749437	4.304304867	-2.482953014	0.027933243	0.096745539	-3.961564841
PHYH	-0.949669263	4.600366392	-2.481648307	0.0280013	0.096872947	-3.963852328
IGF2BP3	-0.541795813	6.651039783	-2.481076803	0.028031161	0.096915426	-3.964854196
RPIA	-0.612637975	6.285718142	-2.4809651	0.028037001	0.096915426	-3.965050007
SPHK1	-0.83666075	7.681351133	-2.468972545	0.028670879	0.09813064	-3.986055599
RAB23	0.559086425	5.055425767	2.468017256	0.028721962	0.098213027	-3.98772739
IFT57	-0.556927963	4.947371308	-2.467738486	0.028736885	0.09821337	-3.988215208
ABCA3	-0.863094463	4.283619658	-2.466612789	0.028797224	0.09838738	-3.99018487
MEIS1	-0.816860513	3.017331425	-2.454049006	0.029478991	0.099648259	-4.012147656
ASRGL1	-0.619979712	5.759433058	-2.445237943	0.029966367	0.100810138	-4.027527732
ST3GAL5	-0.751081575	4.9252128	-2.445083005	0.029975006	0.100810138	-4.027798014
TMEM204	-0.7760916	5.553096525	-2.439589196	0.030282893	0.101622478	-4.037377943
APPL1	-0.582535725	4.3314174	-2.430084452	0.03082276	0.102547017	-4.053934527
MARK1	-0.584640387	3.010878508	-2.427886971	0.030948888	0.102748681	-4.057759203
CASP8	-0.645592562	3.416198242	-2.427127251	0.030992608	0.102825375	-4.059081203
CST4	-0.972819887	3.562989742	-2.424938249	0.031118913	0.103145279	-4.062889514
GSTT1	1.134893063	3.667013475	2.424056475	0.031169931	0.103259235	-4.06442324
APOL3	0.674972575	4.948613058	2.423235026	0.031217531	0.103334189	-4.065851862
CMC2	-0.5161307	7.031941533	-2.420408648	0.031381843	0.103694144	-4.070766071
TAF13	-0.84948375	1.8450463	-2.419645489	0.031426352	0.103721166	-4.072092626
HAS1	1.238971488	2.581660908	2.417470492	0.031553534	0.104002661	-4.075872496
EFNA1	0.951134913	5.249901683	2.415693836	0.03165779	0.104278451	-4.078959216
AEBP1	0.606320888	4.97227765	2.413982142	0.031758547	0.104410747	-4.081932317
BMS1	-0.517166188	6.229956758	-2.413790125	0.03176987	0.104410747	-4.082265792
OSGIN1	-0.524770537	3.91291775	-2.412919183	0.031821272	0.10447673	-4.083778233
LBR	-0.510320487	7.324883358	-2.411254477	0.031919745	0.104681584	-4.086668558
MYO1B	1.15838805	4.03953065	2.409147627	0.032044792	0.104890622	-4.090325538
HEY2	-2.076182925	4.71325495	-2.407393559	0.032149258	0.105156454	-4.093369312
HERC6	-0.728322738	2.826251817	-2.407016239	0.032171773	0.105202376	-4.094023959
PEX7	-0.50354255	3.263212958	-2.4000232	0.032591796	0.105940907	-4.106150225
BAZ1A	-0.5240482	5.964399667	-2.399846874	0.032602454	0.105940907	-4.106455819
GSTM3	0.898142938	6.804427867	2.397570204	0.032740372	0.106222228	-4.110400852
DDX58	0.722853913	4.525290667	2.395164651	0.032886706	0.106502135	-4.114567757
KIAA1598	-0.841913612	4.761717667	-2.385457341	0.033483613	0.10784434	-4.131367466
RGN	-0.577987387	2.887990775	-2.385204042	0.033499326	0.107866026	-4.1318055
PAK1IP1	-0.555042662	5.585247317	-2.384166858	0.033563743	0.107906433	-4.133598946
ADAMTS1	-1.161445313	5.923809125	-2.379576014	0.033850293	0.108547088	-4.141533795
HAUS6	-0.506410237	2.67742045	-2.37938198	0.033862456	0.108557507	-4.141869043
COQ4	-0.516124725	5.187316325	-2.374416252	0.03417515	0.109277729	-4.150445299
MCC	-0.50017235	5.077211358	-2.374103123	0.034194961	0.109312915	-4.15098588
IL13RA2	-2.605715925	3.1722007	-2.362274165	0.034951426	0.110959604	-4.171387974
UAP1L1	-0.540990363	4.645086817	-2.361420079	0.03500666	0.111106538	-4.172859605
ADAMTS3	-0.55406305	2.063622792	-2.35911331	0.035156258	0.111380688	-4.176833289
KANK1	-0.601806625	6.947208667	-2.357967139	0.035230816	0.111545041	-4.178807168
NFKBIA	0.5126815	7.472266658	2.350227386	0.035738254	0.112787368	-4.192126787
MCTP1	1.387823188	7.309450217	2.349208755	0.035805555	0.112920315	-4.193878561
HNRNPH1	-0.598009375	5.140226842	-2.346851828	0.035961744	0.11313089	-4.197930753
QTRTD1	-0.649719237	4.458721658	-2.34682591	0.035963465	0.11313089	-4.197975304
HMGN3	-0.545791362	8.357736958	-2.342912872	0.036224223	0.113691854	-4.204699452
PTPRE	-0.928562212	5.872903575	-2.342556293	0.036248075	0.113737955	-4.205311984
CTSH	0.742865413	3.932802467	2.341799363	0.036298755	0.113781931	-4.206612124
FURIN	-0.50144625	5.98398535	-2.340348586	0.036396081	0.114029418	-4.209103604
ALAS1	-0.7733984	6.521332908	-2.337663102	0.036576895	0.114422632	-4.213713951
CAPN5	-0.527599462	3.547120025	-2.334885214	0.036764833	0.114836908	-4.218480812
MET	-0.911615175	4.831193525	-2.333779562	0.036839892	0.115013476	-4.220377511
TMEM251	-0.9735167	5.539484158	-2.3332881	0.036873303	0.115047897	-4.221220484
GCA	-0.982359762	2.971186908	-2.324027713	0.03750827	0.116252223	-4.237091477
ETS2	-0.95639225	5.782125283	-2.320696754	0.037739206	0.116763899	-4.242794324
TMEM156	-0.7396375	3.119837567	-2.31841532	0.037898159	0.116935086	-4.24669848
MILR1	-0.619661087	2.752262417	-2.315215837	0.03812215	0.117432635	-4.252171158
NDN	-1.65728045	5.043090933	-2.314579394	0.038166857	0.117432635	-4.253259436
DCP1A	-0.539507812	5.380416175	-2.311634917	0.03837434	0.11784777	-4.258292791
HRASLS	-0.673997787	1.960913333	-2.302644368	0.039014527	0.119059875	-4.273645915
TNS1	-0.525639625	4.642927392	-2.301337444	0.039108431	0.119217326	-4.275875786
DHRS9	0.851463275	3.888092367	2.29481789	0.039580085	0.120212283	-4.286991967
MYCT1	-0.561828	5.654894575	-2.294355883	0.039613714	0.120222547	-4.287779239
SLC2A3	-0.794874887	4.202444842	-2.294291845	0.039618377	0.120222547	-4.287888356
PRRG1	0.568912275	6.61755665	2.29362953	0.039666638	0.120254699	-4.289016836
DUSP4	-1.407856938	3.538024767	-2.286264428	0.040207088	0.12139372	-4.301557063
CLK1	-0.528498025	4.935099567	-2.282434359	0.040490896	0.121757143	-4.308071976
STXBP3	-0.5005936	6.544253817	-2.281666309	0.040548037	0.121899438	-4.309377895
BGN	1.334296225	6.304882408	2.27219971	0.041258644	0.123081843	-4.32545945
HBEGF	0.504387475	4.746410058	2.267728326	0.041598382	0.123827508	-4.333045882
HYAL1	0.522320275	3.331451008	2.265843285	0.041742401	0.124018293	-4.336242341
PTHLH	-0.9782686	1.806751067	-2.264715754	0.041828772	0.124096689	-4.338153775
PLS1	-0.587663475	2.56615	-2.263193668	0.041945635	0.12429486	-4.340733457
SCAMP5	-0.615690825	4.556172625	-2.259835401	0.042204573	0.124913057	-4.346422652
CDH13	0.54486645	4.575544575	2.259641488	0.042219571	0.124927659	-4.346751051
YEATS4	-0.518458087	3.8030525	-2.255626665	0.042531225	0.125557936	-4.353547721
KLRG1	-0.835751737	4.44714595	-2.249563518	0.043006015	0.126530853	-4.36380255
MDFI	-0.569889275	4.646814383	-2.247275304	0.043186501	0.127001667	-4.367669729
SLC3A2	-0.704761525	6.093608667	-2.246271779	0.043265881	0.127114647	-4.369365212
MREG	-1.390419913	4.001867683	-2.245005863	0.043366214	0.127291229	-4.371503566
TRAF1	0.519702975	3.753685975	2.244946387	0.043370933	0.127291229	-4.37160402
ARHGAP24	-0.6564724	5.075963392	-2.240753632	0.043704848	0.127971342	-4.378682657
GGH	0.5575829	7.787357867	2.229870613	0.044582964	0.129725346	-4.397030658
LYL1	-0.598458037	7.114004375	-2.229185218	0.044638821	0.12982701	-4.398184929
GALNT12	-1.2910115	2.409928783	-2.22723483	0.044798131	0.130138823	-4.401468752
PSMB8	-0.78764035	5.769363017	-2.212857498	0.045989173	0.132057271	-4.42563792
ANPEP	-0.80681045	7.376260108	-2.209798674	0.046246397	0.132576565	-4.43077138
RINT1	-0.527823888	4.009378342	-2.200408997	0.047044501	0.134182765	-4.446510502
ZNF557	-0.625158712	3.388388175	-2.198318499	0.047223948	0.13463272	-4.450010691
MYL9	1.030225188	6.745195208	2.197976808	0.047253339	0.13468558	-4.45058266
SPAG1	-0.589394325	3.178242575	-2.197204655	0.047319822	0.134782229	-4.451875049
RPGR	-0.617290562	3.423645442	-2.196486595	0.047381727	0.134927592	-4.453076725
PMAIP1	0.811993963	5.836803292	2.19601093	0.047422776	0.134944512	-4.453872658
KDM7A	-0.844493587	4.02700595	-2.19160937	0.047804219	0.135637277	-4.46123426
FGF5	0.581469263	3.0596042	2.182442658	0.048607904	0.137048131	-4.476544877
COL4A1	1.088293675	8.961428008	2.181409836	0.048699249	0.137200132	-4.478268176
NEK2	-0.615565325	4.464924658	-2.180213196	0.048805284	0.137386032	-4.480264363
DHX35	-0.54287395	3.318868492	-2.173653428	0.049390417	0.138543287	-4.491198531
MAP4K3	-0.6713225	4.089476433	-2.173105866	0.049439557	0.138543287	-4.492110578
RAMP2	-0.686811263	3.972081525	-2.172923873	0.049455899	0.138545718	-4.492413692
RNF128	0.601686563	1.22289345	2.167470477	0.049947968	0.139326771	-4.501491253
